# Supplementary material for: MicroRNA profiling in the left atrium in patients with non-valvular paroxysmal atrial fibrillation
Source: BMC Cardiovasc Disord. 2015 Aug 29;15:97. doi: 10.1186/s12872-015-0085-2 (PMC4553004; doi:10.1186/s12872-015-0085-2)
Supplement: Additional file 6: — Table S4. The most overrepresented pathways for miRNAs’ targets according to KEGG. (DOCX 44 kb) [file 12872_2015_85_MOESM6_ESM.zip]

Archive with 28 entries (21 files):
- Additional Supporting DATA/
- Additional Supporting DATA/.DS_Store
- __MACOSX/
- __MACOSX/Additional Supporting DATA/
- __MACOSX/Additional Supporting DATA/._.DS_Store
- Additional Supporting DATA/Average CT.xls
- Additional Supporting DATA/Box Plot/
- Additional Supporting DATA/Box Plot/Box Plot.jpg
- __MACOSX/Additional Supporting DATA/Box Plot/
- __MACOSX/Additional Supporting DATA/Box Plot/._Box Plot.jpg
- Additional Supporting DATA/Cluster data/
- Additional Supporting DATA/Cluster data/.DS_Store
- __MACOSX/Additional Supporting DATA/Cluster data/
- __MACOSX/Additional Supporting DATA/Cluster data/._.DS_Store
- Additional Supporting DATA/Cluster data/cluster-1.atr
- Additional Supporting DATA/Cluster data/cluster-1.cdt
- Additional Supporting DATA/Cluster data/cluster-1.gtr
- Additional Supporting DATA/Cluster data/cluster-1.jtv
- Additional Supporting DATA/Cluster data/cluster-1.ppm
- Additional Supporting DATA/Cluster data/cluster-1.txt
- Additional Supporting DATA/Cluster data/cluster.atr
- Additional Supporting DATA/Cluster data/cluster.cdt
- Additional Supporting DATA/Cluster data/cluster.gtr
- Additional Supporting DATA/Cluster data/cluster.jpg
- Additional Supporting DATA/Cluster data/cluster.jtv
- Additional Supporting DATA/Cluster data/cluster.txt
- Additional Supporting DATA/Cluster data/cluster_colorbar.jpg
- Additional Supporting DATA/Delta CT.xls
