# Supplementary material for: MicroRNA profiling in the left atrium in patients with non-valvular paroxysmal atrial fibrillation
Source: BMC Cardiovasc Disord. 2015 Aug 29;15:97. doi: 10.1186/s12872-015-0085-2 (PMC4553004; doi:10.1186/s12872-015-0085-2)
Supplement: Additional file 6: — Table S4. The most overrepresented pathways for miRNAs’ targets according to KEGG. (DOCX 44 kb) [file 12872_2015_85_MOESM6_ESM.zip › Additional Supporting DATA/Average CT.xls]

## Sheet: Average CT
Assay	Type	AF-01	AF-02	AF-03	AF-04	AF-05	AF-06	AF-07	AF-08	N-01	N-02	N-03	N-04	N-05
ath-miR159a-000338	Target
ath-miR159a-4373390	Target
dme-miR-7-000268	Target						36.0443	34.0017	35.949	36.0009	35.9738	35.9888	35.9651	34.9832
has-miR-1305-002867	Target	36.9652		34.9888			32.9135	32.9748	33.9932	35.9991	35.9124	34.9198	33.9915	33.9589
has-miR-155-4395459	Target	28.9444	29.949	28.9321	27.9231	27.9426	28.9709	28.9315	29.9319	30.9551	29.9287	29.9467	29.9524	29.9595
hsa-let-7a#-002307	Target	35.0094	34.9956							33.971
hsa-let-7a-4373169	Target	27.9607	28.9579	28.9701	27.9861	27.9968	29.0009	27.9312	28.9701	28.9491	28.9817	27.966	27.9783	28.9918
hsa-let-7b#-002404	Target
hsa-let-7b-4395446	Target	25.9815	26.9902	26.9852	25.9736	25.9877	25.9744	26.0236	27.0236	25.9872	25.9593	25.992	26.0022	25.9949
hsa-let-7c#-002405	Target	36.0318	35.0062									34.0249		34.9729
hsa-let-7c-4373167	Target	28.9562	29.9927	29.9611	28.9738	28.9794	28.9512	27.9898	29.9747	28.9932	28.9699	27.9514	28.9748	27.9573
hsa-let-7d-4395394	Target	28.9761	29.9582	28.9656	28.9599	28.9487	28.9568	27.9779	28.9693	28.9714	28.9565	28.9801	28.9793	27.9673
hsa-let-7e#-002407	Target			35.9642	35.955		35.9572	34.9529		35.984				36.9631
hsa-let-7e-4395517	Target	25.9844	26.9912	26.9689	26.0023	25.9476	25.9593	24.9442	25.9608	25.9709	25.948	25.9641	25.9756	25.9712
hsa-let-7f-1#-002417	Target				33.9625			34.0303			34.9787
hsa-let-7f-2#-002418	Target	36.0167		35.9573	36.9323					36.0271	35.9023	36.0676
hsa-let-7f-4373164	Target	30.0055	29.9579	30.0123	29.9397	29.9855	30.0264	28.9898	29.9195	29.9605	29.9908	29.9868	28.9438	30.0306
hsa-let-7g#-002118	Target		33.0087			34.9984	35.9932	35.9798				36.0122	35.9894
hsa-let-7g-4395393	Target	25.9836	26.9799	26.9582	26.9899	25.948	26.9726	25.9494	26.9551	25.9347	27.007	25.9548	25.958	25.9567
hsa-let-7i#-002172	Target	35.9675	35.9878				36.9833	36.9989		35.9622	35.9843	36.939
hsa-miR-1-4395333	Target	23.9511	24.9702	25.9852	24.9957	23.993	25.0008	22.9589	24.9387	24.9906	24.9945	23.9829	23.9842	24.9782
hsa-miR-100#-002142	Target		35.9449	33.9292	35.9423	34.9417					34.9532	36.9524		36.9549
hsa-miR-100-4373160	Target	25.9578	25.9658	25.9661	25.9617	25.9776	25.9434	24.9737	25.9428	25.993	25.9515	25.9706	25.9697	25.9857
hsa-miR-101#-002143	Target		35.9092			35.9957		35.9743	35.9311	35.9283
hsa-miR-101-4395364	Target	30.9465	30.9986	31.9731	30.9632	30.9663	31.9892	30.9595	31.9599	30.933	30.9503	30.9677	30.9728	32.9816
hsa-miR-103-4373158	Target	29.0079	28.9793	28.9585	28.9763	28.9782	28.9853	27.9591	29.9839	28.9817	29.99	28.9769	28.9772	28.9514
hsa-miR-105#-002168	Target
hsa-miR-105-4395278	Target
hsa-miR-106a#-002170	Target
hsa-miR-106a-4395280	Target	24.9485	23.9542	24.9492	23.9273	23.9316	23.944	23.9476	24.9552	24.9366	24.9636	24.966	23.9461	24.9433
hsa-miR-106b#-002380	Target	35.9942	36.0032	33.9959	35.9749	35.9777	34.0099	33.9774	33.9884	36.0078	34.0135	33.9785	33.9969	34.9977
hsa-miR-106b-4373155	Target	28.9653	28.9366	29.9657	28.9599	28.9603	28.9617	28.9718	29.965	29.9477	29.9204	28.9619	28.9559	29.9758
hsa-miR-107-4373154	Target	33.014	35.1045	33.9852	32.9623	32.9961	34.9787	31.9907	33.991	32.9992	33.0021	31.9674	32.9953	33.9263
hsa-miR-10a#-002288	Target									36.9867			36.9877	36.9837
hsa-miR-10a-4373153	Target	30.9911	33.0549	31.9773	30.9891	30.9539	31.9474	29.9733	30.9702	31.9883	32.0086	30.9738	28.99	30.9759
hsa-miR-10b#-002315	Target	31.9712	32.9189	32.9668	30.9536	31.9843	31.9526	31.9664	31.9457	32.9674	31.9709	32.9711	30.9711	31.9493
hsa-miR-10b-4395329	Target	35.9993	36.0532	36.0055	33.9822	35.9952	36.0155	31.0063	33.0404	35.9782	35.0186	35.9779	29.9871	35.9904
hsa-miR-1178-002777	Target
hsa-miR-1179-002776	Target	35.9834	35.9871	35.9555	34.9846	35.9778	35.9676	35.9569	36.9477	36.9612	35.9791	34.9654	35.9626	34.9582
hsa-miR-1180-002847	Target	32.9674	32.9771	32.9908	31.9741	31.9595	32.9868	31.9817	32.9803	32.9677	33.98	33.0047	32.9875	34.9828
hsa-miR-1182-002830	Target
hsa-miR-1183-002841	Target	33.991	32.966	31.9555	32.9541	33.9697	34.9693	34.9855	35.0021	32.9605	31.9361	33.9703	34.9661	34.9776
hsa-miR-1184-002842	Target
hsa-miR-1197-002810	Target
hsa-miR-1200-002829	Target
hsa-miR-1201-002781	Target	32.0233	31.9765	33	33.0062	31.9864	32.0263	31.0011	32.0273	31.9865	32.0224	32.9757	31.0591	32.9984
hsa-miR-1203-002877	Target
hsa-miR-1204-002872	Target
hsa-miR-1205-002778	Target
hsa-miR-1206-002878	Target
hsa-miR-1208-002880	Target	33.9913	32.8728	33.1001		35.025	34.0016	33.9744			32.9145	31.9539		34.0234
hsa-miR-122#-002130	Target
hsa-miR-122-4395356	Target	32.9773		33.9009	34.0468			34.9939	34.0014			33.992
hsa-miR-1224-3P-002752	Target
hsa-miR-1225-3P-002766	Target	30.9871	30.0037	31.0036	30.0196	31.0373	31.0847	33.0375	29.9628	30.0239	29.0007	32.9996	31.0391	30.0179
hsa-miR-1226#-002758	Target
hsa-miR-1227-002769	Target	31.9504	31.9751	31.9587	31.9668	32.9781	31.9581	33.003	31.9532	32.9621	31.9774	33.9744	32.9688	32.9732
hsa-miR-1228#-002763	Target
hsa-miR-1233-002768	Target	28.9742	27.9449	27.9738	28.9827	28.9292	28.991	28.9772	28.0093	27.9458	27.9757	28.994	28.9805	28.9505
hsa-miR-1236-002761	Target												33.9765
hsa-miR-1238-002927	Target
hsa-miR-124#-002197	Target													33.9944
hsa-miR-124-4373295	Target								36.0801				36.1178	28.9571
hsa-miR-1243-002854	Target				36.9529							36.0478
hsa-miR-1244-002791	Target	34.9702	36.9538	35.9716	35.9634	36.9588	36.9615	35.9914	34.9552	36.9436			36.9838	34.9668
hsa-miR-1245-002823	Target
hsa-miR-1247-002893	Target	31.0284	30.9933	30.0167	30.9772	30.0046	30.9454		31.0347	29.992	29.9657	29.9738	28.9669	30.942
hsa-miR-1248-002870	Target	36.9744	35.9684		35.9753	35.9359		35.9702	35.9386		35.9384	35.9407
hsa-miR-1249-002868	Target
hsa-miR-1250-002887	Target							35.9705
hsa-miR-1251-002820	Target				36.0182
hsa-miR-1252-002860	Target
hsa-miR-1253-002894	Target						32.9774	34.0655					33.9982
hsa-miR-1254-002818	Target			32.9755		34.0009		34.9991	34.0253				32.9748	34.9961
hsa-miR-1255A-002805	Target
hsa-miR-1255B-002801	Target	31.9551	33.9603	32.9919	33.9958	33.0268	33.9943	32.9852	33.9914	31.9511	32.0116	32.0003	32.9591	34.0239
hsa-miR-1256-002850	Target
hsa-miR-1257-002910	Target
hsa-miR-1259-002796	Target
hsa-miR-125a-3p-4395310	Target	34.0005	35.9761	34.9572	35.9503	35.9885	34.9485	34.9976	35.9242		33.9921	34.9838	34.9711	34.9541
hsa-miR-125a-5p-4395309	Target	26.9842	27.9913	26.9663	25.966	26.9901	26.0019	25.9913	26.9876	26.985	26.9729	26.9849	25.9714	25.9708
hsa-miR-125b-1#-002378	Target	35.9522	34.9848	36.976	33.9879	34.969	34.9827	35.9835	36.0043		35.9946	33.965	35.958
hsa-miR-125b-2#-002158	Target							36.0826
hsa-miR-125b-4373148	Target	24.9548	25.0081	24.9471	24.9731	25.022	24.9954	23.9437	25.9793	24.9886	24.9498	24.9742	24.9872	24.986
hsa-miR-126#-000451	Target	24.9693	24.9562	24.9434	24.9582	24.9734	23.9535	23.9547	24.9554	24.9509	24.953	24.9631	23.9411	24.9507
hsa-miR-126-4395339	Target	19.9846	20.9828	20.9785	20.9874	19.9641	19.9502	19.9609	20.9789	20.9655	20.988	21.0027	19.9864	20.9781
hsa-miR-1260-002896	Target	24.9643	25.9745	24.9623	24.9651	25.9891	24.9772	24.9848	24.9749	24.9739	24.9805	25.9797	24.9772	24.9362
hsa-miR-1262-002852	Target
hsa-miR-1263-002784	Target
hsa-miR-1264-002799	Target
hsa-miR-1265-002790	Target
hsa-miR-1267-002885	Target	35.0801	35.9791	34.9913	35.9516	35.9838	35.8723		35.961	34.9478	34.9624	35.0235	35.1022	35.9864
hsa-miR-1269-002789	Target
hsa-miR-127-3p-4373147	Target	29.9558	31.9463	30.9469	29.9715	30.9885	29.9618	29.9599	30.9779	29.9413	30.9825	29.9653	29.9674	27.9829
hsa-miR-127-5p-4395340	Target													36.0021
hsa-miR-1270-002807	Target		34.9981	34.9886	35.9875						34.9781
hsa-miR-1271-002779	Target	29.9939	29.9622	29.9765	28.9826	28.9589	28.9694	28.9752	31.0009	29.9863	29.9472	29.9619	29.9818	30.9641
hsa-miR-1272-002845	Target
hsa-miR-1274A-002883	Target	23.9652	24.9785	23.9479	23.9583	23.9553	23.9632	23.9336	23.9656	23.9656	23.9621	23.9546	23.9476	23.9603
hsa-miR-1274B-002884	Target	18.9566	19.9513	19.9802	19.9725	19.9629	19.9824	19.9806	19.9724	19.9692	19.9727	19.9788	19.967	19.9748
hsa-miR-1275-002840	Target	30.9839	31.0089	29.9678	30.9753	30.9678	30.8768	30.9623	29.959	29.9283	29.9893	31.0007	30.9459	31.0638
hsa-miR-1276-002843	Target			36.9798			36.9553		36.941	36.976	36.9936	36.9505		36.9286
hsa-miR-1278-002851	Target
hsa-miR-128-4395327	Target	32.9681	34.0244	32.9721	31.9748	32.9858	32.9761	30.9691	32.9845	32.9741	31.9603	30.952	32.9901	27.9699
hsa-miR-1282-002803	Target								35.9881
hsa-miR-1283-002890	Target
hsa-miR-1284-002903	Target
hsa-miR-1285-002822	Target	32.9733	32.9392	32.9606	32.9013	32.9494	34.0466	32.9217	32.8948	31.9324	31.8539	32.9306	33.0344	34.0421
hsa-miR-1286-002773	Target
hsa-miR-1288-002832	Target
hsa-miR-1289-002871	Target			36.9623
hsa-miR-129#-002298	Target					35.9525							35.994	30.9513
hsa-miR-129-3p-4373297	Target	36.0878			34.9921	35.961	34.0714	31.9345	32.9831			35.9534	34.0299	27.9832
hsa-miR-129-5p-4373171	Target
hsa-miR-1290-002863	Target	31.9659	32.9677	31.9859	31.958	32.9754	31.9491	30.9562	31.9467	32.9736	31.9621	31.9556	32.966	32.9591
hsa-miR-1291-002838	Target	35.9498	35.9718	35.9719	35.9649	35.9272		35.9559	36.9319	34.9673	35.9822	35.9884		36.9718
hsa-miR-1292-002824	Target
hsa-miR-1293-002905	Target
hsa-miR-1294-002785	Target
hsa-miR-1296-002908	Target											30.0026
hsa-miR-1298-002861	Target
hsa-miR-1300-002902	Target	34.9831	33.9619	32.9947	32.9498	33.9841	33.9635	36.0131	34.0075	32.95	32.9856	34.9504	35.8982	33.949
hsa-miR-1301-002827	Target							36.0794
hsa-miR-1302-002901	Target
hsa-miR-1303-002792	Target	36.0043	32.9988		35.0201	34.985	34.9172	33.9586		33.9908	33.969	34.9816		35.9644
hsa-miR-1304-002874	Target
hsa-miR-130a#-002131	Target	36.9935				36.8171
hsa-miR-130a-4373145	Target	28.9756	29.9722	29.9832	28.9619	28.9732	28.9372	28.9738	29.9779	29.9802	29.9601	28.9699	28.9597	29.9875
hsa-miR-130b#-002114	Target	29.9434	30.0844	30.966	29.9675	30.9667				30.9553		31.0242		34.0834
hsa-miR-130b-4373144	Target	31.9782	32.9686	31.9675	30.9873	30.9431	31.9708	31.0025	31.9424	31.9624	31.9727	31.974	30.9839	32.9947
hsa-miR-132#-002132	Target								35.9053				35.959	33.9767
hsa-miR-132-4373143	Target	27.9474	27.982	28.9526	26.945	27.9724	27.9797	27.9636	28.9582	28.9788	28.9929	28.9712	27.9721	23.9711
hsa-miR-1324-002815	Target
hsa-miR-133a-4395357	Target	19.9732	19.97	20.9979	19.9712	20.0058	18.9698	18.9928	19.9635	19.9646	19.9909	19.9607	18.977	19.9666
hsa-miR-133b-4395358	Target	23.9822	23.9807	23.9516	23.986	24.0266	23.9799	22.9775	23.9915	26.0232	24.0081	22.9525	22.9604	23.9506
hsa-miR-134-4373299	Target	33.9844	32.9757	35.9785	33.9844	34.9902	31.9999	31.9745	31.9928	32.9693	34.0803	36.0211	30.9878	30.9802
hsa-miR-135a-4373140	Target	31.9779	30.9742	31.9523	30.9636	31.9624	32.0019	31	32.9716	30.9377	30.9772	30.9762	31.9659	30.9715
hsa-miR-135b#-002159	Target		36.0459			35.9602						35.9807
hsa-miR-135b-4395372	Target	31.9454	31.978	31.9597	31.9669	31.9762	31.9737	30.9691	31.9629	31.9758	31.963	31.9678	30.9964	29.9669
hsa-miR-136#-002100	Target	33.9684	34.9916	33.9834	32.9653	32.9655	33.9614	33.9628	33.959	32.9737	32.9842	34.9446	32.9788	30.9908
hsa-miR-136-4373173	Target						36.9395		35.9637					36.9307
hsa-miR-137-4373301	Target			35.9557				35.9787						29.9529
hsa-miR-138-2#-002144	Target						36.0317	35.8589	35.9807				36.0343	33.9913
hsa-miR-138-4395395	Target	31.9809	30.9681	30.9507	32.9524	31.9458	30.945	29.9462	29.942	30.9447	31.9733	32.968	28.9649	23.9542
hsa-miR-139-3p-4395424	Target	29.9945	30.9434	30.9432	30.0444	30.9116	31.0052	29.9536	29.9341	30.9846	30.9695	31.0076	30.9644	30.9867
hsa-miR-139-5p-4395400	Target	25.98	25.9762	26.9812	25.968	25.994	25.9772	26.0124	25.971	25.9642	25.9762	25.9697	25.9916	24.9627
hsa-miR-140-3p-4395345	Target	26.9927	27.9969	27.9795	26.9694	26.98	26.9768	26.984	27.9721	27.963	27.9652	27.9938	26.9887	27.9817
hsa-miR-140-5p-4373374	Target	25.9396	26.95	26.9489	25.9344	25.9514	25.9338	25.9638	26.9512	26.9659	26.9535	26.9566	25.939	26.9575
hsa-miR-141#-002145	Target
hsa-miR-141-4373137	Target		36.9858		35.9088		36.9593	35.9507	35.9816		36.9714		35.9524
hsa-miR-142-3p-4373136	Target	28.953	28.9878	29.9478	27.9459	27.9421	29.9723	28.9445	29.9865	30.9659	30.9681	29.9583	30.9733	30.9737
hsa-miR-142-5p-4395359	Target	34.9678	35.9643	35.9683	33.949	32.961	34.9798	34.9703	34.9726		36.0544	34.9836	35.9599	34.9565
hsa-miR-143#-002146	Target							33.0149
hsa-miR-143-4395360	Target	24.9609	25.9643	25.9868	24.9586	24.9593	24.9701	25.0114	25.9686	24.966	24.984	24.963	24.9814	25.9694
hsa-miR-144#-002148	Target	29.9643	27.9428	29.9694	30.9528	29.946	29.948	28.961	29.9554	36.981	34.9467	36.0061	35.959	35.9686
hsa-miR-144-002676	Target	35.9944	32.0139	33.0097	33.0141	32.9763			32.9509
hsa-miR-145#-002149	Target	30.9683	31.9761	31.9791	31.974	31.9832	30.9691	29.9607	30.9751	30.9723	30.9721	30.9807	30.9821	31.9774
hsa-miR-145-4395389	Target	21.9712	22.0124	21.9902	21.9845	21.986	20.9442	20.9782	21.9783	20.9933	20.9636	20.9684	20.9657	21.9877
hsa-miR-146a#-002163	Target
hsa-miR-146a-4373132	Target	26.9826	26.9618	27.9598	26.985	25.9634	26.9376	26.9636	26.9562	26.9567	26.967	26.9567	25.9592	26.9924
hsa-miR-146b-3p-4395472	Target						35.8926	36.0029
hsa-miR-146b-5p-4373178	Target	25.963	27.9664	27.9537	25.9626	25.9733	25.948	26.9616	27.955	28.9361	28.9845	28.9879	27.9552	27.9758
hsa-miR-147-4373131	Target
hsa-miR-147b-4395373	Target
hsa-miR-148a#-002134	Target
hsa-miR-148a-4373130	Target	28.9579	29.9648	30.9837	29.9782	29.9819	29.9652	27.9418	29.954	28.9524	29.9649	28.9628	28.9601	29.9721
hsa-miR-148b#-002160	Target	33.9612	33.9498	33.9467	32.9512	33.962	33.971	33.9551	34.9596	33.9678	33.9425	33.947	32.941	35.9597
hsa-miR-148b-4373129	Target	31.9352	32.0209	32.9505	32.9964	32.9851	32.9755	31.9435	32.9744	32.9973	31.954	32.9636	33.0002	32.9437
hsa-miR-149#-002164	Target	28.9201			30.0662	30.005	30.0793	29.8893			29.0406	28.9676	29.9189	30.8707
hsa-miR-149-4395366	Target	27.9854	28.9894	27.9787	27.9688	27.9765	26.9675	26.9706	27.9389	27.975	27.9565	27.995	27.9749	25.9627
hsa-miR-150-4373127	Target	24.9653	24.9438	24.9528	25.9669	23.9433	24.9625	24.9668	24.9617	25.9843	24.9732	24.9694	23.9336	23.9456
hsa-miR-151-3p-002254	Target	26.9235	26.9152	27.9382	26.9149	26.9189	26.941	26.9427	27.9275	26.9213	27.9487	26.9187	26.9394	27.9619
hsa-miR-151-5P-002642	Target	29.9713	29.9784	29.9776	29.9782	29.9814	29.9612	28.9542	29.9799	29.9707	28.9706	28.9614	28.9781	29.9666
hsa-miR-152-4395170	Target	27.9614	28.9642	28.9613	27.9565	27.9556	27.9639	26.9362	28.9534	27.9406	27.9377	27.9487	27.957	28.959
hsa-miR-153-4373305	Target
hsa-miR-154#-000478	Target	35.9907	35.9723						35.9629
hsa-miR-154-4373270	Target					35.9689	36.0023				33.9667
hsa-miR-155#-002287	Target
hsa-miR-15a#-002419	Target		34.9791	33.9693	36.9774	33.9858	36.9775		35.9508	34.9759		33.9647	36.0058
hsa-miR-15a-4373123	Target	30.9203	29.9477	31.0424	30.9772	29.9857	30.9659	30.9679	33.0217	31.0014	32.016	30.9693	31.0275	31.9498
hsa-miR-15b#-002173	Target	35.9829	35.9998	35.939	35.9895	36.0127	35.9952	33.0094		34.0161	36.0168	35.9926	36.048	35.9792
hsa-miR-15b-4373122	Target	29.0002	28.978	29.9687	28.997	28.995	29.982	28.9772	29.9772	29.9724	29.9721	29.983	29.9715	29.9615
hsa-miR-16-1#-002420	Target	36.9895		35.9787	35.9492	34.9799	35.9649	35.9873	34.9614		34.973	35.9823	35.9492
hsa-miR-16-2#-002171	Target
hsa-miR-16-4373121	Target	22.9691	21.9585	22.95	22.9647	22.9763	22.9538	22.9768	22.97	23.941	23.9718	23.9688	22.9831	22.9566
hsa-miR-17#-002421	Target	34.0013			35.9583			36.0404		36.0085
hsa-miR-17-4395419	Target	24.9621	23.9556	24.9547	23.9419	23.9347	24.9569	23.9684	24.9554	24.9512	24.9627	24.9691	23.9539	24.9427
hsa-miR-181a-2#-002317	Target	30.9692	31.9492	30.9702	30.9602	31.9809	30.9737	29.9605	30.9616	30.9529	31.9746	30.9832	30.9685	30.9589
hsa-miR-181a-4373117	Target	28.989	30.0299	30.0167	28.9754	29.9083	29.9874	28.9661	29.9705	29.9347	29.9839	28.9832	28.9369	28.9498
hsa-miR-181c#-002333	Target	32.9536	32.9617	33.9405	32.9722	32.9125	34.0784	32.9445	33.0492	33.0979	32.9569	32.0012	32.971	32.9322
hsa-miR-181c-4373115	Target	32.9943	33.9929	33.9994	32.9401	32.9627	33.0139	32.9963	33.9549	32.9735	33.9689	32.9853	34.0523	32.9964
hsa-miR-182#-000483	Target
hsa-miR-182-4395445	Target	36.9484	36.9804	36.9644	35.9665	34.9625	35.9782	35.9692	35.9921
hsa-miR-1825-002907	Target
hsa-miR-1826-002873	Target
hsa-miR-183#-002270	Target		33.9811		33.9909		36.0057		36.0099
hsa-miR-183-4395380	Target						35.9084	36.0007
hsa-miR-184-4373113	Target	32.9221		33.9505	32.9451	32.939	32.9615	31.976	35.9646	33.9217	34.962		35.9594	31.9673
hsa-miR-185#-002104	Target
hsa-miR-185-4395382	Target	30.9812	29.9613	30.9748	30.996	30.958	30.9762	29.9879	30.9639	30.9603	30.9483	30.9907	29.9795	31.9793
hsa-miR-186#-002105	Target						35.9725
hsa-miR-186-4395396	Target	24.9459	25.9647	25.9436	24.9483	24.9579	24.951	24.9505	25.9672	25.9763	25.9711	24.9547	24.9664	24.9626
hsa-miR-187-4373307	Target	27.9563	28.9637	28.9779	28.981	31.0435	29.9746	29.9521	29.9671	29.9862	30.9898	29.9658	31.0112	29.9655
hsa-miR-188-3p-4395217	Target
hsa-miR-18a#-002423	Target	34.9453			34.9889	36.9691	34.9693	33.9557	36.9862	35.9607	35.9597	35.9951	35.9769	35.9755
hsa-miR-18a-4395533	Target	32.9582	31.9659	34.9751	32.9591	32.9557	34.0316	33.0072	34.9997	32.9422	34.986	33.9968	34.9743	35.9505
hsa-miR-18b#-002310	Target
hsa-miR-18b-4395328	Target				32.9766	33.0015
hsa-miR-190-4373110	Target	32.9602	33.9869	34.9562	33.9365	31.9388	33.9671	32.9765	33.9777	34.9901	32.9895	32.9622	32.9533	33.9536
hsa-miR-190b-002263	Target	34.9601	35.9529	34.9616	33.9626	32.9461	34.9532	35.9283	34.9601	34.9555	36.9544	35.9682		34.9323
hsa-miR-191#-002678	Target	33.9626	33.9791	33.9615	34.9899	33.9665	34.9864	34.9614	33.9542	32.9848	33.975	33.9807	33.9805	34.9623
hsa-miR-191-4395410	Target	22.9889	23.9809	23.96	22.9837	22.9623	22.9517	22.94	23.9618	23.971	23.9854	23.975	22.9781	22.9666
hsa-miR-192#-002272	Target				35.9721		35.9765	36.9722			35.9505		35.9542
hsa-miR-192-4373108	Target	30.9445	30.9621	31.9728	30.9525	29.8778	30.9479	29.9518	31.9332	31.9638	30.9377	31.9661	31.9674	30.9583
hsa-miR-193a-3p-4395361	Target	33.9681	34.9398	34.9832	33.9769	31.9654	34.9599	35.9547	33.9612	35.9461	32.9724	33.977	33.9714	33.9924
hsa-miR-193a-5p-4395392	Target	30.9885	31.9591	31.9921	31.0015	29.976	31.0079	29.9908	30.9953	29.9837	30.0056	29.9936	28.9717	30.0013
hsa-miR-193b#-002366	Target	34.0168	32.97		32.9844	32.9916	32.9582	32.9711	32.9886			34.0198	33.964	33.926
hsa-miR-193b-4395478	Target	25.9646	25.9583	26.991	25.9742	24.9663	25.9465	26.974	25.9651	26.9773	25.9899	25.9746	24.9695	25.9836
hsa-miR-194#-002379	Target
hsa-miR-194-4373106	Target	31.9635	31.9845	31.9517	31.9537	31.9512	32.9827	30.9441	32.9498	32.9708	32.9786	31.9597	32.9705	31.9489
hsa-miR-195#-002107	Target
hsa-miR-195-4373105	Target	25.95	25.96	26.9811	25.9657	25.9637	25.9386	24.9368	26.9588	26.9604	25.9418	25.9591	25.9572	25.9398
hsa-miR-196a#-002336	Target					36.8996
hsa-miR-196b-4395326	Target	36.963	35.9608	35.9438	35.9496	34.9536		35.9748	36.9422				35.9932
hsa-miR-197-4373102	Target	26.0038	26.9667	25.905	25.9677	26.0007	25.9654	25.9943	25.9173	26.9749	25.9562	25.9928	26.0312	26.9964
hsa-miR-198-4395384	Target				33.9786	36.0655					33.9662		36.0268
hsa-miR-199a-3p-4395415	Target	25.9499	26.9943	26.97	25.9945	26.0051	25.9975	24.9754	26.9819	25.9729	25.9572	26.0099	25.9847	25.9604
hsa-miR-199a-5p-4373272	Target	33.9656	34.9751	33.9874	33.9767	33.9783	33.9655	34.0229	36.0236	33.9565	35.0144	33.9776	33.9849	35.9841
hsa-miR-199b-5p-4373100	Target	33.9961	34.0189	35.9946	34.9981	34.9747	34.035	35.9722	33.9531	34.0155	33.9877	34.0338	34.0528	35.9649
hsa-miR-19a#-002424	Target											36.9894
hsa-miR-19a-4373099	Target	25.9647	26.0517	26.9835	26.9756	25.9719	26.9578	25.9789	27.0113	26.9901	26.9797	25.9662	25.9703	26.9648
hsa-miR-19b-1#-002425	Target	32.9644	32.9773	33.9662	32.9765	32.9686	32.971	31.9353	32.9901	32.9785	32.9628	32.9959	32.9582	33.9634
hsa-miR-19b-4373098	Target	23.9828	22.9718	23.9437	23.9834	22.997	23.9497	22.9982	23.9626	24.9553	23.9704	23.9654	23.986	25.0094
hsa-miR-200a#-001011	Target	23.9813	24.0021	23.0117	24.0027	23.9973				22.9585	23.0073	21.9748
hsa-miR-200a-4378069	Target	32.979	34.0045	33.0169	33.9899	35.968		33.0144	33.9831	32.9622				32.9834
hsa-miR-200b#-002274	Target
hsa-miR-200b-4395362	Target	32.9653	33.0206	33.0118	32.9972	33.9741	33.9948	31.9799	31.9924	31.9753	33.981	34.9597	33.0447	32.9443
hsa-miR-200c#-002286	Target
hsa-miR-200c-4395411	Target	31.9672	32.9959	32.9916	32.9611	31.9824	32.9552	31.9808	33.0258	33.9862	32.9791	32.9925	31.9795	31.9589
hsa-miR-202#-002362	Target	35.9398										35.9802
hsa-miR-202-4395474	Target	35.8294	35.952	35.9958		35.9854	34.9329	34.9604	36.015	36.0073	36.008		35.9809	36.971
hsa-miR-203-4373095	Target	30.9587	31.9822	30.9579	30.9724	31.9613	32.9678	30.9482	31.9506	31.9712	32.98	31.9835	32.9691	30.9767
hsa-miR-204-4373094	Target	27.9689	28.9767	28.9836	27.9736	28.9606	27.9773	25.9497	27.9885	26.9505	27.9602	27.9793	26.9721	26.9805
hsa-miR-205-4373093	Target
hsa-miR-206-000510	Target	35.9251	35.9462		32.9435		34.9228	31.9334	35.9518	36.9376	36.9317	36.935	36.9339	34.9035
hsa-miR-208-4373091	Target	32.9606	31.9921	33.9596	31.9727	32.9703	31.9404	32.9945	31.9657	31.9576	31.9616	31.9768	31.9743	32.9837
hsa-miR-208b-4395401	Target	33.9557		35.9738	34.9658	33.9567	35.9514			36.9522			33.9477
hsa-miR-20a#-002437	Target	32.9764	32.9668	33.972	31.9658	33.9758	33.9714	32.9735	32.9772	33.9693	32.9806	32.9765	32.9602	33.989
hsa-miR-20a-4373286	Target	25.9744	24.9405	26.9667	25.9606	25.982	25.9578	24.9588	25.9427	25.9589	25.9691	25.9815	25.9538	26.9608
hsa-miR-20b#-002311	Target										35.9868
hsa-miR-20b-4373263	Target	29.95	28.9444	30.9605	29.9407	30.9701	29.9476	29.9644	30.9647	30.9684	30.9693	30.9654	30.9622	31.9688
hsa-miR-21#-002438	Target		34.9855	33.983	33.9632	34.9866	33.9581	36.0059	33.9691			33.9825	34.9787
hsa-miR-21-4373090	Target	26.9714	27.9777	27.9608	25.9802	26.9916	26.9551	25.9638	27.9477	27.9572	27.9241	26.9601	27.9835	28.0054
hsa-miR-210-4373089	Target	28.0022	27.9411	27.9824	26.9825	28.0104	28.0076	26.9393	27.9743	27.976	28.9927	27.9849	28.0239	27.9195
hsa-miR-211-4373088	Target
hsa-miR-212-4373087	Target	31.9738	31.9598	32.9784	30.9555	31.9788	30.9637	31.98	32.9792	31.9543	31.9702	31.9605	31.9537	26.9418
hsa-miR-213-000516	Target	34.931	34.0057	33.993	33.9636	35.9602	36.0436	33.9392	33.987	32.9775	33.9662	32.99	34.9833	33.0005
hsa-miR-214#-002293	Target	30.9683	31.9835	31.9809	30.9909	31.9848	30.97	30.9738	31.9753	30.9703	30.9648	30.962	30.9819	31.9663
hsa-miR-214-4395417	Target	25.9762	27.9886	26.9779	25.9937	25.9454	25.9487	25.9771	26.9901	27.9909	25.9604	25.9601	25.966	26.9891
hsa-miR-215-4373084	Target	33.9915	33.0571		33.0052	32.1164		31.9886	33.9572				32.0755	33.0096
hsa-miR-216a-4395331	Target	34.9746				35.8903	34.9917	34.9941	36.0274		34.0042
hsa-miR-216b-4395437	Target	35.982		35.9706	34.9827								35.9574
hsa-miR-217-4395448	Target	34.9923	35.9845	36.9817	35.9942	34.9855	35.9658	34.9861		35.9385
hsa-miR-218-1#-002094	Target
hsa-miR-218-2#-002294	Target	34.9562	35.9755	35.941		34.9692	35.9663	33.9646	35.9684	34.977	34.9552	34.9598		34.9531
hsa-miR-218-4373081	Target	25.9489	26.9523	27.9502	25.9249	26.963	26.963	25.9502	27.9623	26.9525	26.9398	26.9543	27.9656	25.9542
hsa-miR-219-1-3p-4395206	Target	35.9539			36.027			35.9835				35.0116	35.9383	35.9727
hsa-miR-219-2-3p-4395501	Target													33.9945
hsa-miR-219-5p-4373080	Target													32.9637
hsa-miR-22#-002301	Target	30.9986	31.9871	30.9695	30.9881	30.9624	30.9948	29.9204	31.988	30.977	31.9795	29.968	29.9889	31.9504
hsa-miR-22-4373079	Target	26.9869	28.0149	28.0163	26.9919	27.0181	28.0446	27.0011	27.9658	27.0319	28.04	28.0239	27.0176	28.0018
hsa-miR-220-4373078	Target
hsa-miR-220b-4395317	Target
hsa-miR-220c-4395322	Target
hsa-miR-221#-002096	Target							35.9505
hsa-miR-221-4373077	Target	31.9918	32.9387	31.9781	31.998	32.0582	31.9908	32.0147	33.018	33.0073	33.0016	32.973	32.0252	29.9774
hsa-miR-222#-002097	Target	33.9751	33.9794	33.9991	33.9644	32.9526	34.0107	32.9538	33.97	33.9578	34.0234		34.0057	32.9595
hsa-miR-222-4395387	Target	24.9299	25.9621	25.9406	24.9327	24.9323	24.9084	24.9291	25.9296	25.9442	25.9238	25.9347	24.9205	23.9368
hsa-miR-223#-002098	Target	30.9919	33.9883		32.9875	33.9824	35.9444	32.9493	34.9867	34.9464	35.9841		35.9859	36.0013
hsa-miR-223-4395406	Target	23.9776	23.9527	23.9415	21.939	22.9607	23.9456	21.9559	22.9358	25.9776	25.9685	24.9491	25.9849	24.9266
hsa-miR-224-4395210	Target	31.9785	31.9847	32.9686	32.9746	30.9673	31.9595	31.9675	31.987	30.9622	31.9843	30.973	30.9647	30.9649
hsa-miR-23a#-002439	Target
hsa-miR-23a-4373074	Target					28.8901
hsa-miR-23b#-002126	Target
hsa-miR-23b-4373073	Target	28.9468	28.9603	30.0023	28.9849	28.9777	30.0373	28.0222	29.9634	28.9848	28.9776	27.9683	29.0002	29.988
hsa-miR-24-1#-002440	Target	36.0251		35.9625	33.9466	35.9704		33.959				34.9614	36.0012	36.0193
hsa-miR-24-2#-002441	Target	31.9609	32.9696	31.9681	31.9764	31.9801	31.9701	31.9819	32.9941	32.9798	32.9844	31.9749	31.9786	32.9561
hsa-miR-24-4373072	Target	19.9694	20.9804	20.9696	19.9763	20.986	19.97	20	20.9705	20.9753	20.9828	20.9913	19.943	20.9744
hsa-miR-25#-002442	Target			36.0401
hsa-miR-25-4373071	Target	30.947	29.9403	31.9631	30.9505	30.9693	30.9524	29.9466	30.9465	30.9601	30.9459	30.9436	31.9772	31.9283
hsa-miR-26a-1#-002443	Target	32.9957	31.9676	33.9613	31.9927	31.9612	32.9591	31.9659	32.9832	32.9805	32.9783	32.9821	32.9872	32.9777
hsa-miR-26a-2#-002115	Target	35.9735		35.9642		36.9848				35.9916
hsa-miR-26a-4395166	Target	22.9585	23.9674	23.9579	23.9738	22.9715	24.0022	22.9824	23.9779	22.96	22.9588	22.9628	22.969	23.9972
hsa-miR-26b#-002444	Target	32.962	32.9668	32.9832	32.9751	32.991	32.9838	31.941	31.9598	31.9777	31.9614	31.9773	31.955	31.9679
hsa-miR-26b-4395167	Target	24.9558	25.967	25.9789	24.9647	24.9658	24.9545	24.974	25.9532	25.9843	24.9492	24.9607	24.978	25.9827
hsa-miR-27a#-002445	Target	32.9717	33.9702	32.9824	31.9928	31.9631	31.9668	32.9809	32.9834	33.9999	31.976	32.9748	32.9767	32.9764
hsa-miR-27a-4373287	Target	26.9462	27.9633	27.9403	26.941	26.9446	27.9755	26.9653	27.951	27.9658	27.9422	26.937	27.9536	28.9658
hsa-miR-27b#-002174	Target	29.9817	30.984	29.9989	29.9838	29.9883	29.9645	28.9831	30.0103	29.9499	29.9441	28.9869	29.9651	30.0298
hsa-miR-27b-4373068	Target	27.9791	27.9502	27.9459	27.9647	27.996	27.9597	26.9499	28.966	27.977	27.9586	26.9351	27.9731	28.9635
hsa-miR-28-3p-4395557	Target	26.9597	27.9578	27.9669	26.9495	26.9837	26.9842	25.945	26.934	26.9262	26.9636	26.9546	25.9301	26.9481
hsa-miR-28-5p-4373067	Target	28.9554	29.9547	29.9537	28.9518	28.9541	28.9568	27.9626	29.9658	29.9738	29.9776	28.9638	28.9619	29.9573
hsa-miR-296-3p-4395212	Target	35.9931		33.9752				36.0261		35.9894		33.9704
hsa-miR-296-5p-4373066	Target	30.9538	31.9938	30.9918	30.9726	30.9951	30.9703	29.9889	30.9816	30.9638	30.9688	29.9754	31.0451	32.0026
hsa-miR-298-4395301	Target
hsa-miR-299-3p-4373189	Target					36.941				35.9739		35.9518	35.9544
hsa-miR-299-5p-4373188	Target	34.9681			35.9617	35.9885	35.9968	34.9662	35.9634	34.9786	35.9922	35.9821	33.9728	36.962
hsa-miR-29a#-002447	Target	33.9941	35.9875	33.9841	32.9598	33.9775	33.9762	33.9714	33.9795	32.9679	33.9575	33.9902	33.9875	33.9927
hsa-miR-29a-4395223	Target	23.9394	24.9497	24.9379	24.9499	23.9246	24.9417	23.9298	24.9288	24.9406	24.9506	23.9275	23.9272	23.9332
hsa-miR-29b-1#-002165	Target
hsa-miR-29b-2#-002166	Target	34.9796	32.9736	35.9435			33.9828	33.9932	33.9893	33.9916	33.9993	34.9921	33.9882	33.9826
hsa-miR-29b-4373288	Target	30.9678	32.9908	32.9713	31.9777	31.9692	32.9542	31.9878	31.9679	31.9854	31.9907	31.9903	31.9766	31.9767
hsa-miR-29c-4395171	Target	25.9691	26.9599	26.9805	26.9803	25.9778	26.9747	26.0142	26.9765	26.9833	26.9754	25.9613	26.9811	26.9742
hsa-miR-301a-4373064	Target	28.9583	29.9556	29.9585	29.9674	29.9662	29.9704	28.9912	30.9842	29.9532	29.9666	29.984	29.9984	29.9719
hsa-miR-301b-4395503	Target	32.9589	33.9695	33.9831	32.9572	32.9635	34.9479	32.9642	36.9792	34.9708	35.9958	33.9912	33.9775	34.9858
hsa-miR-302a#-002381	Target	35.9782			35.9546	35.985	34.9656	34.9857		35.9811		35.9938	35.9876	35.9619
hsa-miR-302a-4378070	Target	33.9555	35.9676		35.9335	34.9597	34.9592	35.9493	35.9649	34.9603		34.9596	35.9317
hsa-miR-302b#-002119	Target
hsa-miR-302b-4378071	Target	32.9518	32.9451	34.9469	32.9568	32.9558	32.9632	31.9656	32.9466	32.9402	33.9355	32.9532	32.9426	33.9521
hsa-miR-302c#-000534	Target													35.983
hsa-miR-302c-4378072	Target	35.9444	34.9288	35.9394	33.9499	33.9242	34.9505	35.9454	33.9308	34.9385	36.9227	36.0111	35.9487
hsa-miR-302d#-002120	Target									35.8686
hsa-miR-302d-000535	Target	34.9528	34.9651	34.9494	33.9559	32.9509	32.9361	33.9992	34.971	33.9595	34.9739	34.9826	33.969	34.951
hsa-miR-30a-3p-000416	Target	24.9319	25.9534	25.9327	24.9118	24.91	24.9447	24.9527	25.9434	24.9144	24.9206	24.9289	24.942	24.9178
hsa-miR-30a-5p-000417	Target	24.954	24.9411	24.9192	24.9341	24.9344	24.959	23.9583	25.9469	24.949	24.9241	24.9617	24.963	25.9717
hsa-miR-30b#-002129	Target
hsa-miR-30b-4373290	Target	22.9503	23.9697	23.9667	23.98	24.0085	23.9624	22.9814	23.9939	23.9872	23.9898	22.9643	22.9633	23.9795
hsa-miR-30c-1#-002108	Target		34.0774		34.9969		36.0203	33.985			33.9468	35.9913	34.9704
hsa-miR-30c-2#-002110	Target
hsa-miR-30c-4373060	Target	21.9606	22.9611	22.9708	21.9553	22.9834	21.9612	20.9444	21.9583	21.9618	21.9291	21.9751	20.9553	21.9507
hsa-miR-30d#-002305	Target	32.0027	31.9784	32.9955	31.9923	31.983	31.997	30.9682	33.0024	31.9853	31.9777	31.9776	30.9399	31.9882
hsa-miR-30d-000420	Target	24.9691	25.975	25.9891	25.9773	26.0046	24.9787	24.9968	25.9602	24.9661	25.976	24.9426	24.9889	25.9808
hsa-miR-30e-3p-000422	Target	24.9242	25.9525	25.9444	25.9587	24.9259	24.9232	24.9071	25.9401	25.9638	24.9355	24.9205	24.9476	25.9606
hsa-miR-31#-002113	Target	31.9688	32.9721	31.9772	34.9975	34.9786	33.9828	32.9912	32.9676	32.963	33.9766	36.0035		30.972
hsa-miR-31-4395390	Target	28.969	28.975	27.9594	30.9833	30.9939	30.9638	29.9688	28.9809	29.9603	30.986	31.0143	32.9875	27.9706
hsa-miR-32#-002111	Target
hsa-miR-32-4395220	Target	35.966	35.9672		35.9783	35.9885	35.9688	34.9833	36.9492	36.9618	35.9883	35.9711	34.9532	36.9665
hsa-miR-320-4395388	Target	25.9662	26.966	25.9606	25.9734	25.9691	25.9739	25.9687	26.9745	26.9775	25.9632	26.9747	25.9739	25.965
hsa-miR-320B-002844	Target	32.9742	34.9682	32.9621	31.9539	31.9595	32.9587	31.9578	32.9623	33.9807	32.9468	31.9534	32.9581	34.9338
hsa-miR-323-3p-4395338	Target	32.9915	33.9998	33.9696	32.9928	33.9681	31.9577	31.965	33.0008	33.0006	32.9982	31.9623	31.9965	29.989
hsa-miR-324-3p-4395272	Target	30.981	30.9711	30.9743	30.9819	30.9852	30.9628	29.9436	31.9957	30.9717	30.9705	30.9834	30.9633	30.9963
hsa-miR-324-5p-4373052	Target	31.9651	31.9486	32.9635	31.9748	31.9497	31.9762	30.95	31.9482	31.9791	31.9803	30.9443	31.9825	31.9655
hsa-miR-325-4373051	Target			35.999							36.055
hsa-miR-326-4373050	Target
hsa-miR-328-4373049	Target	28.9663	28.9859	28.9853	28.9785	28.9893	28.9821	26.9833	28.978	27.9464	28.9615	27.9985	27.9713	26.983
hsa-miR-329-4373191	Target										36.9693		36.8854
hsa-miR-330-3p-4373047	Target	32.9317		32.9364	33.0482	32.9917	32.9679	32.9886	32.9092		33.9874	33.0623	32.9958	34.0175
hsa-miR-330-5p-4395341	Target		34.9803			35.9777		36.0216
hsa-miR-331-3p-4373046	Target	24.9769	26.0003	24.9905	24.9652	24.9873	24.994	23.9729	24.9406	25.9882	24.9862	24.9679	24.9679	24.9733
hsa-miR-331-5p-4395344	Target	31.0162		32.9528	32.9916	33.046	34.0235	35.981	35.9854	32.0264		33.0195	34.9834	35.9353
hsa-miR-335#-002185	Target	32.9726	32.9698	33.9772	32.9577	30.9694	33.9781	32.9537	31.9949	31.9629	31.9656	32.983	30.9695	30.9621
hsa-miR-335-4373045	Target	30.9599	32.9854	32.9823	30.9518	29.9562	32.9829	31.9685	30.9613	31.9829	30.9492	32.9951	29.9836	29.9509
hsa-miR-337-3p-002157	Target				35.9916		36.0052			36.0276		35.9601
hsa-miR-337-5p-4395267	Target		35.9351	36.0095		35.9752	34.9521		35.988	34.9759	36.0216	34.9804	34.9927	35.972
hsa-miR-338-3p-4395363	Target	34.9654	35.9866	35.951	35.9853	35.9759	33.9542	33.9629	34.9839	34.9635	35.9973	35.0019	32.9832	33.9612
hsa-miR-338-5P-002658	Target	35.9678	36.0102	21.9779	35.9816	36.0087	36.0635			35.9932	35.9288	34.9569		33.9678
hsa-miR-339-3p-4395295	Target	29.973	29.9792	30.9724	29.9701	29.9783	29.9722	29.9793	29.9695	29.9604	29.9782	29.9732	28.9388	30.984
hsa-miR-339-5p-4395368	Target	30.9562	32.02	30.9939	30.9786	30.9601	30.9834	29.9987	30.969	30.9639	30.992	30.983	29.9832	30.9713
hsa-miR-33a#-002136	Target	32.9735	32.9883	34.0028	33.9891	33.9729	32.9594	33.0124	33.9808	33.9928	32.9942	32.9746	32.9689	33.9867
hsa-miR-33a-002135	Target
hsa-miR-33b-4395196	Target						35.9777
hsa-miR-340#-002259	Target	32.9826	32.9859	32.9763	32.9645	31.968	31.975	30.9536	32.9686	32.9764	32.9615	31.978	31.9682	31.9826
hsa-miR-340-4395369	Target	30.9856	31.9721	31.9694	30.9542	30.9646	30.9625	29.9835	30.9555	31.9693	30.9507	30.9752	29.9554	29.9408
hsa-miR-342-3p-4395371	Target	24.985	24.9662	24.9643	23.9487	24.9854	24.9795	23.9626	24.9695	25.991	24.9704	24.9632	23.9603	23.9757
hsa-miR-342-5p-4395258	Target	36.0205			35.9722	36.0042				35.9485	36.0013	36.026	35.9394	35.9972
hsa-miR-345-4395297	Target	27.961	28.9647	28.9876	27.9573	27.9672	27.9578	27.9742	28.9717	28.9769	27.9471	27.9753	27.9761	27.9491
hsa-miR-346-4373038	Target
hsa-miR-34a#-002316	Target	30.9619	32.9766	31.9809	31.9608	31.9704	30.9692	32.9647	31.9662	32.9613	32.9676	32.9544	31.9585	31.9732
hsa-miR-34a-4395168	Target	29.9714	29.9654	28.9607	29.9828	29.9835	29.961	29.9593	30.9806	29.9538	30.9937	29.9635	30.9795	29.9457
hsa-miR-34b-000427	Target									35.9328				35.9471
hsa-miR-34b-002102	Target	33.9837	33.9943	33.9914	32.963	32.9757	32.9776	34.9748	33.9926	33.9908	32.9704	33.9751	33.9968	29.9519
hsa-miR-34c-5p-4373036	Target	36.0099			35.9842	35.9782								34.9869
hsa-miR-361-3p-002116	Target	32.942	31.9456		31.9472	32.9671		32.9039		32.9657		32.0195	31.9958	33.0302
hsa-miR-361-5p-4373035	Target	31.9772	32.9989	32.9775	31.993	31.9845	31.9879	30.9646	31.9807	31.9797	32.9989	31.9906	31.9708	31.9698
hsa-miR-362-3p-4395228	Target	34.9568	35.9512	35.9441	35.9464	36.951		35.9682	35.9707	36.9455	35.9596	33.9659	34.9655	36.954
hsa-miR-362-5p-4378092	Target	32.0016	31.9714	31.9669	30.9665	31.9854	31.9769	30.9729	31.9705	31.9582	32.0191	32.9868	31.9831	32.9756
hsa-miR-363#-001283	Target											35.9017	35.9714
hsa-miR-363-4378090	Target	35.9912	34.9868	34.9774	34.9674	35.9851		36.0365	35.9925			35.9838	35.0038
hsa-miR-365-4373194	Target	27.9534	32.0122	27.9554	27.9539	27.9638	27.9558	27.9694	27.9869	31.0306	27.9761	27.9833	27.0013	27.9662
hsa-miR-367#-002121	Target
hsa-miR-367-4373034	Target		34.959		34.9689	33.9034	34.9579	33.9399	35.9728	33.9705	34.9548	33.9547	33.9654
hsa-miR-369-3p-4373032	Target				35.9874		36.9596	35.934	35.9294
hsa-miR-369-5p-4373195	Target						36.9458	36.966		35.9502				33.9452
hsa-miR-370-4395386	Target	33.0105	33.9741	32.9987	31.9793	34.0026	32.9617	33.0014	33.9787	32.9687	32.0131	32.9906	32.9823	30.9766
hsa-miR-371-3p-4395235	Target						34.0162
hsa-miR-372-4373029	Target	33.9722	34.9881	35.9641	31.9633	34.9668	31.9513	34.9737	35.9709	36.958	35.9485	36.9569	33.9664	35.9717
hsa-miR-373-4378073	Target
hsa-miR-374a#-002125	Target		36.948	36.9526	36.9991	36.9358		36.9583	36.9756		35.9531			34.9466
hsa-miR-374a-4373028	Target	27.9606	28.9701	28.9528	27.9508	27.9793	27.9428	27.9619	28.9593	28.948	27.9438	27.9529	27.9409	28.9451
hsa-miR-374b#-002391	Target										35.9697		36.971
hsa-miR-374b-4381045	Target	24.9377	25.9215	25.9465	25.9687	25.958	25.964	24.955	25.9489	25.9528	25.9703	25.9538	25.9686	25.9309
hsa-miR-375-4373027	Target			35.9744										36.9815
hsa-miR-376a#-002127	Target				36.9523							36.9882
hsa-miR-376a-4373026	Target	31.9637	33.9817	32.9709	31.9767	31.9759	32.9603	32.9829	33.9669	32.9721	31.9728	31.9572	31.9723	32.9861
hsa-miR-376b-4373196	Target	36.9895
hsa-miR-376c-4395233	Target	29.9921	30.9859	30.9542	28.9861	30.02	29.9461	29.9575	30.9962	30.9577	29.978	29.9401	29.9561	29.9864
hsa-miR-377#-002128	Target									33.872
hsa-miR-377-4373025	Target										36.9447
hsa-miR-378-000567	Target	31.9525	32.9514	31.9531	31.9418	31.9371	31.9188	30.9475	32.9647	31.9397	32.9598	31.9819	30.9633	32.9427
hsa-miR-378-002243	Target	23.921	23.9101	23.9047	23.8984	23.9364	22.9535	22.9623	23.9491	23.9078	23.9023	23.9357	21.9459	24.9644
hsa-miR-379-4373349	Target	32.954	32.9922		31.9571	32.9678	32.9721	31.9378	32.9672	32.9764	32.9774	32.9631	31.9768	30.962
hsa-miR-380-4373022	Target
hsa-miR-380-5p-000570	Target		35.9691		35.9899	36.9534	35.9787	35.9635						35.9637
hsa-miR-381-4373020	Target		36.94		35.9264		36.053	36.9536	35.9561
hsa-miR-382-4373019	Target	35.9944		35.983	32.9489		34.1135	31.99			35.9963	36.0081	33.0086	28.9812
hsa-miR-383-4373018	Target				35.8775						35.9932		35.9669	30.9608
hsa-miR-384-4373017	Target
hsa-miR-409-3p-002332	Target	29.9725	30.9853	31.9705	28.9843	30.9733	29.9795	29.9797	30.9896	30.9805	30.9803	31.0029	29.9803	27.9723
hsa-miR-409-5p-4395442	Target			34.0232	34.9757									34.9756
hsa-miR-410-4378093	Target	33.9566	35.9571	34.9601	32.9602	34.9041	34.974	33.9826	33.9532	34.9712	33.9584	35.9669	33.9729	28.9399
hsa-miR-411#-002238	Target								35.9093					32.9765
hsa-miR-411-4381013	Target	30.9454	32.9634	31.9592	29.9435	30.9487	30.9723	30.9481	31.9767	30.9447	31.963	30.9758	30.9853	28.9743
hsa-miR-412-4373199	Target				34.9598						34.0197
hsa-miR-422a-4395408	Target	26.9718	26.9496	27.9808	27.9716	26.9723	25.9752	25.9768	25.9758	26.9761	27.9782	26.9671	24.9494	26.9796
hsa-miR-423-5p-4395451	Target	32.9851	33.0094	31.9582	31.9704	32.9664	31.9729	31.9764	32.9812	31.9924	32.0289	31.9694	31.9569	32.9896
hsa-miR-424#-002309	Target		34.004	32.9864		36.017		32.9922	34.0978	32.9815	33.9123	32.9911	32.9821
hsa-miR-424-4373201	Target	34.9762		35.9827				35.9863	35.9652		34.9793	35.9806
hsa-miR-425#-002302	Target	30.9718	31.9738	32.9772	30.9881	30.9845	30.9785	30.9733	31.9829	31.966	31.9817	31.9659	30.9476	30.9822
hsa-miR-425-4380926	Target	28.9849	28.0028	28.9791	28.9902	28.9854	30.0023	29.0158	29.0125	30.0568	29.9751	28.9553	30.0137	29.9876
hsa-miR-429-4373203	Target	35.9574	35.9647	35.9751		35.974	35.957	36.9818	35.954	36.9556	36.9832		36.9437	35.9264
hsa-miR-431#-002312	Target
hsa-miR-431-4395173	Target													30.0479
hsa-miR-432#-001027	Target
hsa-miR-432-001026	Target	33.9442	33.9346	35.9976	33.9406	32.9099	32.9303	35.9743	34.9686	35.9804	35.9747		34.9832	33.9502
hsa-miR-433-4373205	Target		34.9697	32.9482	32.9971		34.9798	32.987			32.968	33.9988	31.9632	29.9551
hsa-miR-448-4373206	Target
hsa-miR-449a-4373207	Target		35.979		35.9875	34.9757	34.0432		34.1098		33.9098	35.9827	33.0186	35.9521
hsa-miR-449b-4381011	Target		35.9912				35.9699
hsa-miR-450a-4395414	Target	35.9619	35.9783		35.9792		34.9736				34.9595	34.9713	35.9899
hsa-miR-450b-3p-4395319	Target
hsa-miR-450b-5p-4395318	Target				35.9704		34.942	35.9634			35.958			35.9557
hsa-miR-451-4373360	Target	27.9685	25.9627	27.9648	28.9884	28.9818	28.9589	27.9827	28.9761	24.9645	33.9663	33.9729	33.9646	33.9701
hsa-miR-452#-002330	Target
hsa-miR-452-4395440	Target	31.9739	31.9823	31.9685	31.9655	30.972	30.9725	30.9747	31.9657	30.9731	30.962	30.9612	29.9566	30.9563
hsa-miR-453-4395429	Target
hsa-miR-454#-001996	Target	34.9735	34.9654	34.9926	32.9622	33.9661	33.9645	33.993	33.9443	34.981	33.9724	34.9868	33.9544	35.9757
hsa-miR-454-4395434	Target	25.9298	25.9264	26.9312	25.932	25.9295	25.9228	25.9508	26.9349	26.9288	25.94	26.9454	25.9504	26.9198
hsa-miR-455-3p-4395355	Target	30.9761	34.0023	31.9864	31.9973	31.963	31.9953	30.9753	32.9684	32.0031	32.0019	30.9773	31.9671	31.9993
hsa-miR-455-5p-4378098	Target	30.99	31.9909	31.9943	30.9975	31.9786	31.997	29.9866	31.9952	30.9679	30.9909	29.9546	30.9882	31.99
hsa-miR-483-3p-002339	Target	30.0237	29.1013	29.0052	30.0162	30.9034	29.9973	30.0255	29.9837	30.9968		28.9358	29.9587	32.0145
hsa-miR-483-5p-4395449	Target	30.9397	34.9926	31.9411	31.9586	31.9385	31.952	30.9481	31.9364	35.9782	32.9552	31.9583	30.9312	31.9411
hsa-miR-484-4381032	Target	23.9407	24.961	24.9572	23.9553	23.9467	23.9572	23.9655	24.958	24.9684	23.9588	24.9737	23.9527	24.9646
hsa-miR-485-3p-4378095	Target	33.9744	34.9645	33.984	33.9726	34.9818	33.9691	33.9432	34.9722	33.972	35.9612	33.9745	34.983	31.9469
hsa-miR-485-5p-4373212	Target
hsa-miR-486-3p-4395204	Target	28.9636	29.9751	28.95	28.9741	27.9597	26.9724	27.9783	27.9621	29.966	28.9649	27.9654	25.9526	28.9813
hsa-miR-486-5p-4378096	Target	25.9677	24.986	25.9781	25.967	24.9524	25.9722	24.9583	25.9637	27.9821	27.9826	26.9633	24.9538	27.9637
hsa-miR-487a-4378097	Target	31.0298									31.0195			34.0013
hsa-miR-487b-4378102	Target	33.9599	35.0066	35.9774	32.9909	33.9683	35.9659	32.9693	34.9815	32.9589	34.9914	33.993	32.964	30.9804
hsa-miR-488-001106	Target				35.9976				36.967
hsa-miR-488-4395468	Target	35.9719		35.9761			36.9541	35.9733	35.9604	36.9718	35.9491		34.9583
hsa-miR-489-4395469	Target	30.9499	30.9554	31.9494	30.9564	29.9623	30.9754	30.9673	31.96	30.9473	30.958	30.9523	31.9544	30.9547
hsa-miR-490-3p-4373215	Target	31.9787	31.971	31.9683	30.9645	31.9744	31.9503	30.9672	31.9568	30.9638	31.9515	31.9983	32.9944	32.9652
hsa-miR-491-3p-4395471	Target		34.8655									36.035
hsa-miR-491-5p-4381053	Target	28.9522	28.9241	29.9705	28.9538	28.9355	28.9537	27.9536	29.9693	28.9502	28.9482	28.9493	28.9598	28.9661
hsa-miR-492-4373217	Target
hsa-miR-493-4395475	Target	35.9747	36.9869	35.9697	33.9729	34.9771	35.9641	34.9781	36.9522	35.9766	34.9647	34.9766	36.9737	34.9871
hsa-miR-494-4395476	Target	29.9703	30.9847	29.9917	29.9781	31.9728	29.9885	30.9874	30.9635	29.9795	28.9771	29.9822	29.9708	30.986
hsa-miR-495-4381078	Target	32.9883	33.9894	32.9836	31.9453	33.9694	33.9706	32.9816	32.9694	32.9683	33.972	32.9747	31.954	29.974
hsa-miR-496-4386771	Target
hsa-miR-497#-002368	Target						35.981
hsa-miR-497-001043	Target	31.9764	31.962	31.9623	31.9488	31.9688	32.9805	30.984	33.9891	31.9756	30.9781	30.9758	31.9868	32.984
hsa-miR-499-3p-4395538	Target	36.9641				36.9491
hsa-miR-499-5p-4381047	Target	28.9485	29.9489	29.95	29.9671	28.9406	29.9638	28.942	29.9289	29.9482	29.9619	28.9467	28.947	30.9383
hsa-miR-500-001046	Target							34.9401				33.9529	35.9281
hsa-miR-500-4395539	Target	32.9583	32.9753	33.9954	32.9914	32.9853	32.9921	32.9906	32.958	32.9856	32.9627	33.9838	31.9315	32.9634
hsa-miR-501-3p-4395546	Target								33.0335
hsa-miR-501-5p-4373226	Target	31.9801	31.9942	31.9822	31.9652	31.969	31.9992	31.9931	31.9497	32.063	32.9597	31.9926	32.0013	32.9933
hsa-miR-502-3p-4395194	Target	34.9586	35.9837	34.9708	34.9839	35.9725	35.9971	35.9943	34.9789	35.0214	34.9832	34.9785	33.9691	35.982
hsa-miR-502-5p-4373227	Target	35.9756	35.9877	35.9792	35.9938	33.9698	35.9923	33.9911	35.9882	34.9942	34.9886	35.985	35.995	35.958
hsa-miR-503-4373228	Target	35.9962				35.9979	35.9764		35.9448	34.9762
hsa-miR-504-4395195	Target	34.9978	33.9881		35.0335		36.0555	34.9928	35.9156	35.9748		35.9753	36.0007	36.0282
hsa-miR-505#-002087	Target	32.9719	32.9943	32.9585	32.9882	33.9676	33.9883	32.9918	33.9693	33.9756	32.9773	32.9616	32.9714	33.9762
hsa-miR-505-4395200	Target	32.9723		33.9995	32.9769	33.9853	32.9963	33.9934				33.0591	33.9611
hsa-miR-506-4373231	Target
hsa-miR-507-4373232	Target
hsa-miR-508-3p-4373233	Target			35.9858			35.9677		34.996
hsa-miR-508-5p-4395203	Target
hsa-miR-509-3-5p-4395266	Target
hsa-miR-509-5p-4395346	Target	33.938		33.9606		34.0266	33.9971
hsa-miR-510-4395352	Target
hsa-miR-511-4373236	Target	33.9614	36.9717	32.9476	33.961	34.9622	32.9375	32.9328	32.9405	33.9565	33.9636	33.9546	32.926	33.9593
hsa-miR-512-3p-4381034	Target	31.9803	33.9797	34.008	32.9859	34.9883	35.9733	33.0135	36.0122	33.9834	32.9881	34.0029	33.0157	35.9795
hsa-miR-512-5p-4373238	Target
hsa-miR-513-5p-4395201	Target
hsa-miR-513B-002757	Target
hsa-miR-513C-002756	Target
hsa-miR-515-3p-4395480	Target	35.9484					36.9365	35.9501
hsa-miR-515-5p-4373242	Target
hsa-miR-516-3p-001149	Target	35.9418	36.9969				35.9551		34.9379	36.9411	36.9748	36.9267	36.9675	35.9464
hsa-miR-516a-5p-4395527	Target
hsa-miR-516b-4395172	Target
hsa-miR-517#-001113	Target
hsa-miR-517a-4395513	Target	32.9541		34.9513	33.9867	35.9727	32.9718	33.9699		36.0034	33.9678	34.9969	32.9769	34.0504
hsa-miR-517b-4373244	Target			35.9981		32.9341					33.0309
hsa-miR-517c-4373264	Target	33.9796		34.9917	34.0109		33.9544	33.9676	35.0001	36.0014	34.9864	36.0115	32.9676	35.9614
hsa-miR-518a-3p-4395508	Target			36.9737	35.9849		35.9628
hsa-miR-518a-5p-4395507	Target
hsa-miR-518b-4373246	Target	35.018		35.0389	32.9899	33.9234	33.9866	35.955	35.05		32.9492	32.9808	34.9626	35.9849
hsa-miR-518c#-001158	Target
hsa-miR-518c-4395512	Target							35.9922
hsa-miR-518d-3p-4373248	Target
hsa-miR-518d-5p-4395500	Target					35.9804
hsa-miR-518e#-002371	Target
hsa-miR-518e-4395506	Target	35.9895			33.9594	36.1036	35.9625	34.9563		36.0013			34.9603
hsa-miR-518f#-002387	Target
hsa-miR-518f-4395499	Target	35.9878		36.996		36.9672		35.9452	34.9409		35.9784		34.926
hsa-miR-519a-4395526	Target	32.9927	32.9275	31.9831	32.9711	32.9435	32.986	32.9956	35.008	32.9847	33.0048	30.9752	32.9866	33.9856
hsa-miR-519b-3p-002384	Target	35.9794			35.9889						36.9547		36.9697
hsa-miR-519c-3p-4373251	Target			35.9437				36.0221					35.9824
hsa-miR-519d-4395514	Target	33.9332	35.9802	34.9633	35.9985		35.9603	33.9427			33.9309	35.9422	34.951	36.9327
hsa-miR-519e#-001166	Target
hsa-miR-519e-4395481	Target	32.9489		33.0424	33.918	33.0214	33.9536	33.9679	32.9959		32.9625	31.9918	33.9221
hsa-miR-520a-3p-4373268	Target
hsa-miR-520a-5p-4378085	Target
hsa-miR-520b-4373252	Target							35.9672
hsa-miR-520c-3p-002400	Target	35.9678			35.9743		36.005	35.9501	36.9971	35.9524	34.9909	35.9655
hsa-miR-520D-3P-002743	Target	35.9471	35.9112	35.947	36.936	35.9292		36.8629	36.9517	34.936		34.9486	34.9398	34.9231
hsa-miR-520d-5p-4395504	Target
hsa-miR-520e-4373255	Target						29.9469	27.9746	28.9776				30.0389	29.0597
hsa-miR-520f-4373256	Target		36.9448		36.983		36.9406
hsa-miR-520g-4373257	Target	34.0066		35.9624	33.9387	36.0089	35.9754	36.0103		35.9886	34.9688	32.9801	35.0015
hsa-miR-520h-001170	Target	35.9857		35.9718			35.9892	35.9499				35.9655	34.9741
hsa-miR-521-4373259	Target				34.0154	34.9851
hsa-miR-522-4395524	Target	34.0026		32.9951	32.9892	30.9869	34.0005	34.0011			35.9634	36.0275	33.9837	33.9497
hsa-miR-523-4395497	Target	36.9532	36.9589	35.9358						35.9655	35.9318		35.9388
hsa-miR-524-001173	Target				36.0171
hsa-miR-524-5p-4395174	Target
hsa-miR-525-3p-4395496	Target	34.9759				34.9206	34.9464	34.9615			34.0331	35.9963	36.0055
hsa-miR-525-5p-4378088	Target				35.9266
hsa-miR-526b-4395493	Target										36.0068
hsa-miR-532-3p-4395466	Target	29.9787	29.9818	29.9764	29.9923	29.9792	29.9876	28.9785	29.9884	29.9855	29.9625	28.9773	29.9924	29.9816
hsa-miR-532-5p-4380928	Target	28.9879	28.9984	28.9844	28.985	28.9722	28.9838	27.9852	28.9765	28.9872	28.9883	27.9726	27.9722	27.9839
hsa-miR-539-4378103	Target	32.9499	33.973	35.9889	31.9484	32.9736	33.9684	31.9462	33.9707	32.9644	32.9526	31.9476	30.9339	28.9251
hsa-miR-541#-002200	Target
hsa-miR-541-4395312	Target
hsa-miR-542-3p-4378101	Target	36.9736	36.9772		35.9584		35.9426	35.9855	36.9632	36.9683	36.9619		35.959	35.9633
hsa-miR-542-5p-4395351	Target	35.9821	36.0429		36.0043	35	35.9744	34.9785		35.9913		36.0074	32.9623	36.97
hsa-miR-543-002376	Target	34.9765	34.9718		35.9979	35.9841	35.8894		35.9848	34.9837	35.9796	34.9878	35.9198	32.9772
hsa-miR-544-4395376	Target
hsa-miR-545#-002266	Target	36.9406	36.9992		36.9476			36.9865			36.9186	35.9754
hsa-miR-545-4395378	Target	35.9739	35.9816	35.9862	34.9682	34.9581	36.9727	36.9825	34.9434	36.972	33.9716	34.9627	34.9795	35.9483
hsa-miR-548a-3p-4380948	Target
hsa-miR-548a-5p-4395523	Target
hsa-miR-548b-3p-4380951	Target
hsa-miR-548b-5p-4395519	Target							36.9785					36.9573
hsa-miR-548c-3p-4380993	Target
hsa-miR-548c-5p-4395540	Target										36.981
hsa-miR-548d-3p-4381008	Target
hsa-miR-548d-5p-4395348	Target								35.9673				35.9587	36.9069
hsa-miR-548E-002881	Target
hsa-miR-548G-002879	Target
hsa-miR-548H-002816	Target
hsa-miR-548I-002909	Target
hsa-miR-548J-002783	Target								36.9246
hsa-miR-548K-002819	Target
hsa-miR-548L-002904	Target						35.9447
hsa-miR-548M-002775	Target
hsa-miR-548N-002888	Target
hsa-miR-548P-002798	Target										31.9709	31.9762		34.9857
hsa-miR-549-001511	Target	35.8925
hsa-miR-550-001544	Target	32.9915	32.9914	31.9825	31.973	32.9896	36.024	36.0046	35.9756	31.9842	31.9796	31.9732	36.0195	35.9556
hsa-miR-550-002410	Target	33.9922	34.9771	34.9661	33.9815	34.9682	35.9785	35.975	35.9788	35.9636	34.9676	33.9712	35.0102	36.0133
hsa-miR-551a-001519	Target
hsa-miR-551b#-002346	Target										35.9653
hsa-miR-551b-4380945	Target							35.9417			35.9669		35.948	35.9646
hsa-miR-552-001520	Target
hsa-miR-553-001521	Target
hsa-miR-554-001522	Target
hsa-miR-555-001523	Target
hsa-miR-556-3p-4395456	Target
hsa-miR-556-5p-4395455	Target
hsa-miR-557-001525	Target
hsa-miR-558-001526	Target
hsa-miR-559-001527	Target
hsa-miR-561-4380938	Target
hsa-miR-562-001529	Target
hsa-miR-563-001530	Target
hsa-miR-564-001531	Target	33.9789	33.0281		33.9473	34.944	34.0023		34.0008	32.9138				33.9972
hsa-miR-566-001533	Target
hsa-miR-567-001534	Target
hsa-miR-569-001536	Target					36.0889
hsa-miR-570-4395458	Target					36.9913			35.9752					36.9637
hsa-miR-571-001613	Target	32.9995	32.0023	32.0059	31.8712	33.9531	31.9354	33.0248	31.9666	32.0191	30.9839
hsa-miR-572-001614	Target	35.9567	33.9963	35.0012	34.0436	35.9757	35.0036	35.7827	35.9575	34.9812	34.9889		33.9764	36.1312
hsa-miR-573-001615	Target	35.9865	35.0045					34.9872	34.9714	36.0069	36.0003		34.9279	35.9189
hsa-miR-574-3p-4395460	Target	23.9675	25.0036	24.9696	23.9824	23.9954	24.9803	23.9787	24.9881	24.9672	24.9889	23.959	23.9604	24.9881
hsa-miR-575-001617	Target
hsa-miR-576-3p-4395462	Target	35.9603			36.9851	35.9727				35.9914	35.991	35.9781	35.938	35.9723
hsa-miR-576-5p-4395461	Target								35.9638		36.0293
hsa-miR-577-002675	Target					35.9474			36.9477	36.7946	35.9472		36.9547
hsa-miR-578-001619	Target
hsa-miR-579-4395509	Target	35.9756		35.9955		35.9552	35.9767	35.9789		35.9847	35.9707	35.8841
hsa-miR-580-001621	Target	35.9539								34.9518
hsa-miR-581-001622	Target													35.9352
hsa-miR-582-3p-4395510	Target	36.9821		35.9406	35.9536	36.9497
hsa-miR-582-5p-4395175	Target				36.0382	36.0236				34.9997		36.0086
hsa-miR-583-001623	Target
hsa-miR-584-001624	Target	33.0209	32.9886				33.0039	33.0194	33.9645	32.9635	31.9869	33.0055	31.9976
hsa-miR-585-001625	Target
hsa-miR-586-001539	Target
hsa-miR-587-001540	Target
hsa-miR-588-001542	Target
hsa-miR-589-001543	Target	33.9813	34.0203	33.9965	33.993	34.947	34.9803	32.9662	34.9977	34.9479	33.9826	34.9213	33.9758	34.9433
hsa-miR-589-4395520	Target	35.9899						35.9535	35.9248
hsa-miR-590-3P-002677	Target	29.9793	30.9751	30.9657	29.954	29.9616	31.9913	30.9924	32.9903	30.9785	29.9738	29.9608	32.0041	31.9916
hsa-miR-590-5p-4395176	Target	28.9583	28.9722	29.9501	28.9598	27.9443	27.9383	27.9218	28.9316	29.9733	28.9701	28.9597	27.9501	28.9427
hsa-miR-591-001545	Target
hsa-miR-592-001546	Target		35.9467				34.9708						36.9763	30.9641
hsa-miR-593-001547	Target
hsa-miR-593-002411	Target
hsa-miR-595-001987	Target
hsa-miR-596-001550	Target	26.9337			27.0966					27.0006
hsa-miR-597-4380960	Target	35.9661		35.9476			35.9607	36.9574	35.9537	34.9798			35.9444
hsa-miR-598-4395179	Target	30.9855	31.9729	31.9726	30.9607	31.9846	30.9545	30.9742	31.9433	31.9926	31.976	30.9815	30.9448	31.9566
hsa-miR-599-001554	Target
hsa-miR-600-001556	Target
hsa-miR-601-001558	Target			36.9847			36.9734			36.9595
hsa-miR-603-001566	Target
hsa-miR-604-001567	Target			35.9789		36.0256		34.9922		32.9026				35.9518
hsa-miR-605-001568	Target		33.9664	34.0253	33.9727		33.9934			33.9827	32.9643			34.9396
hsa-miR-606-001569	Target
hsa-miR-607-001570	Target
hsa-miR-608-001571	Target
hsa-miR-609-001573	Target
hsa-miR-613-001586	Target
hsa-miR-614-001587	Target
hsa-miR-615-3p-4386777	Target
hsa-miR-615-5p-4395464	Target
hsa-miR-616-001589	Target	35.9611		36.9077	33.9715	35.9796	34.9886	35.982	35.9879	35.9466	35.9636		35.9532	36.0665
hsa-miR-616-4395525	Target	35.9973			36.0606		36.0725					35.9387		36.0095
hsa-miR-617-001591	Target
hsa-miR-618-4380996	Target	36.9555	35.9702	35.9639	35.9784	35.9438	35.9959		36.9777	34.963	35.9862	34.9569	35.9943
hsa-miR-620-002672	Target
hsa-miR-621-001598	Target
hsa-miR-622-001553	Target	35.931	34.0132	35.0186	35.991			35.9745			34.9708		34.9403
hsa-miR-623-001555	Target											35.9774
hsa-miR-624-001557	Target
hsa-miR-624-4395541	Target
hsa-miR-625#-002432	Target	30.9731	30.9661	29.9405	29.9423	29.9475	29.9441	29.9404	30.9713	30.9641	29.9441	30.9802	29.9463	29.9403
hsa-miR-625-4395542	Target	33.9812	34.9289	33.9905	33.9833	34.9765	33.9749	33.9714	34.9756	33.9682	33.9809	33.9826	33.9849	34.9763
hsa-miR-626-001559	Target
hsa-miR-627-4380967	Target			35.94	36.9636	35.9731	36.9055	36.9336	35.9732	35.9747			35.9427
hsa-miR-628-3p-002434	Target	32.9823	32.9565	32.9748	32.9767	32.9569	32.9529	32.9697	33.9787	34.0085	32.975	32.9818	32.9759	33.9694
hsa-miR-628-5p-4395544	Target	28.9155	30.9717	29.9178	28.9083	28.9158	28.9221	28.9158	29.9184	30.9667	29.9433	29.931	28.9323	29.9229
hsa-miR-629-001562	Target	32.9573	33.9672	33.9565	34.9602	32.9839	33.9738	32.9601	32.9715	34.9937	32.9742	35.0202	32.9614	33.0138
hsa-miR-629-4395547	Target	35.9843	36.9911	35.9593	35.9818	35.9796		36.9951	36.9588	34.9829	35.967	36.0551
hsa-miR-630-001563	Target			35.9718						35.9129			36.9983
hsa-miR-631-001564	Target
hsa-miR-633-001574	Target
hsa-miR-634-001576	Target
hsa-miR-635-001578	Target													36.9259
hsa-miR-636-4395199	Target	34.0269	34.9584	33.9781	34.987	35.9876	33.9955	35.9984	34.9934	33.9484	34.0015	33.9635	34.9824	33.9671
hsa-miR-637-001581	Target
hsa-miR-638-001582	Target	33.9807		35.9687	33.9674	34.9682	34.0068	28.9633	36.0105	34.9725	34.0079	35.9622	35.9606	32.0071
hsa-miR-639-001583	Target							34.9613		33.9831			34.9876
hsa-miR-640-001584	Target
hsa-miR-641-001585	Target													36.9575
hsa-miR-642-4380995	Target	30.9771	31.9755	30.9725	30.9654	30.9862	29.9405	29.985	30.9901	30.9668	31.9656	30.9629	29.9637	30.9636
hsa-miR-643-001594	Target	33.0133	32.999	32.9159		34.01	33.9808		34.0184	34.0132	33.8419		34.0507
hsa-miR-644-001596	Target
hsa-miR-645-001597	Target
hsa-miR-646-001599	Target
hsa-miR-647-001600	Target
hsa-miR-648-001601	Target
hsa-miR-649-001602	Target
hsa-miR-650-001603	Target	30.9626	30.8743	30.8411	31.011	30.9732	31.9841	31.3026		30.9429	31.0261		30.989	32.9741
hsa-miR-651-4381007	Target			35.9748				35.9799		35.985	35.9759		35.9638	36.9981
hsa-miR-652-4395463	Target	29.9948	29.9722	29.9889	30.9922	29.9927	29.9914	28.9707	30.957	29.9805	30.9586	30.0028	28.9771	29.9978
hsa-miR-653-4395403	Target				35.9692	35.9522	36.9572
hsa-miR-654-3p-4395350	Target								36.9493		35.9723		35.9647
hsa-miR-654-5p-4381014	Target
hsa-miR-655-4381015	Target	33.9665	33.9577	34.9831	32.9748	33.9632	34.9179	35.007	33.9907	34.9308	34.9747	32.9995	33.9809	35.0454
hsa-miR-656-001510	Target	35.9801		35.9805	33.9623	34.9696	33.9826	33.9998	35.0122	34.0015	35.0022	32.9756	34.0269	34.8641
hsa-miR-657-001512	Target
hsa-miR-658-001513	Target
hsa-miR-659-001514	Target
hsa-miR-660-4380925	Target	28.9744	29.9871	29.9779	28.9599	27.9389	28.9688	27.9555	28.9759	29.9765	29.9813	28.9715	28.9766	29.9918
hsa-miR-661-001606	Target	31.0341	29.9208	29.9889	29.9815	31.0169	29.9272	30.9659	30.0332	29.0704	30.0259	31.0073
hsa-miR-662-001607	Target
hsa-miR-663B-002857	Target	30.047			30.1162	30.9805					28.0268
hsa-miR-664-002897	Target	25.956	26.9709	26.9878	26.9697	26.977	26.9948	25.981	26.9961	26.9997	26.9661	26.9858	25.9793	26.9776
hsa-miR-665-002681	Target
hsa-miR-668-001992	Target													27.9504
hsa-miR-671-3p-4395433	Target	31.9608	33.9765	32.978	32.9712	33.9729	32.9696	31.9717	32.9659	31.9702	32.9806	31.9721	32.9934	32.9753
hsa-miR-672-4395438	Target													31.9831
hsa-miR-674-4395193	Target													32.0271
hsa-miR-675-002005	Target	31.9226	32.0004	31.9518	31.9473	32.0433	31.9622	31.9505	31.9754	31.9808		31.9585	31.9991
hsa-miR-7-2#-002314	Target	34.9921	34.9856	35.9481	35.9738	33.9788	36.992	35.886	35.0072	33.971	33.9746	35.9745	33.9607	35.9764
hsa-miR-708#-002342	Target
hsa-miR-708-4395452	Target	31.9461	30.9618	31.9611	30.9372	30.9347	31.9544	30.9585	31.9704	31.9654	31.9439	31.9652	30.9405	28.9216
hsa-miR-720-002895	Target	20.942	20.9536	20.9835	20.9745	21.9666	20.9588	20.9719	21.9775	20.985	20.9761	20.9738	20.9392	20.9499
hsa-miR-744#-002325	Target	34.9949	33.9808	36.01	35.9986	33.9558	33.9511	36.0421	36.0209	32.9519	32.9717	33.9723	35.9925	32.9742
hsa-miR-744-4395435	Target	30.9829	31.9798	29.9569	29.9484	30.9922	29.9701	29.9772	30.9665	30.9664	29.9592	29.9533	29.949	29.982
hsa-miR-758-4395180	Target				33.9731		36.0018		36.0024	33.9976	35.989	34.9865	35.9447	35.9783
hsa-miR-765-002643	Target					35.9969
hsa-miR-766-001986	Target	29.969	28.9854	29.9789	28.9783	29.9618	29.956	28.9799	29.9789	29.9968	29.0367	30.0276	29.9817	30.9573
hsa-miR-767-3p-001995	Target							34.9307	35.0081					35.9703
hsa-miR-767-5p-001993	Target
hsa-miR-769-3p-002003	Target							35.9692		36.0306		34.9597
hsa-miR-769-5p-001998	Target	31.9668	31.9822	31.9623	30.9511	31.9745	31.9586	30.9863	31.9737	30.9671	31.9884	30.9836	30.956	31.9484
hsa-miR-770-5p-002002	Target	34.9388	33.9683	34.0007	35.0149	33.9618	32.9728	34.0233		33.9766	32.9798	34.0865	35.0379
hsa-miR-802-002004	Target
hsa-miR-871-4395465	Target
hsa-miR-872-4395375	Target			35.8983									35.9151	32.9454
hsa-miR-873-4395467	Target
hsa-miR-874-4395379	Target	30.9074			30.8966	30.9451		30.961			29.9575	30.9501	31.0153	32.0843
hsa-miR-875-3p-4395315	Target
hsa-miR-875-5p-002203	Target	35.9771	35.0335	35.9325	36.024		35.9612	35.9587	35.9471		36.009		36.9609	36.9251
hsa-miR-876-3p-4395336	Target
hsa-miR-876-5p-4395316	Target
hsa-miR-885-3p-4395483	Target
hsa-miR-885-5p-4395407	Target	33.9724	33.9393	32.9569	33.989	33.967	33.9395	31.9668	32.9763	32.9513	33.9733	32.9714	33.9825	33.9738
hsa-miR-886-3p-4395305	Target	28.9791	30.9905	28.9748	28.9619	28.978	29.9961	28.9725	29.9788	29.9737	28.988	28.9527	28.9649	28.9903
hsa-miR-886-5p-4395304	Target	28.9724	30.9866	27.9729	28.9832	28.9845	28.9622	28.9756	29.9869	30.9585	28.9763	28.9701	28.9621	30.0043
hsa-miR-887-4395485	Target
hsa-miR-888#-002213	Target
hsa-miR-888-4395323	Target				35.9567						35.9688		33.9844
hsa-miR-889-4395313	Target	35.9695				35.9496				35.967	34.9593	35.991	35.9966
hsa-miR-890-4395320	Target
hsa-miR-891a-4395302	Target				35.9694	35.9722					35.9914	35.968	35.007	36.9485
hsa-miR-891b-4395321	Target
hsa-miR-892a-4395306	Target
hsa-miR-892b-002214	Target
hsa-miR-9#-002231	Target	33.9611	33.9583	33.9672	33.9731	33.964	31.9616	31.9797	32.9538	34.9557	32.9607	32.9548	31.9581	25.9717
hsa-miR-9-4373285	Target	30.9374	31.9777	30.9757	30.9882	31.9895	29.9559	26.9796	30.9687	30.951	29.9656	29.9734	28.9973	23.9547
hsa-miR-920-002150	Target
hsa-miR-921-002151	Target									34.0138
hsa-miR-922-002152	Target											36.0205
hsa-miR-924-002154	Target
hsa-miR-92a-1#-002137	Target			33.0066	35.9944	35.0291	36.9793
hsa-miR-92a-2#-002138	Target
hsa-miR-92a-4395169	Target	28.9609	27.9636	28.9822	28.9712	28.9807	28.9581	27.9828	28.9785	28.9623	28.9651	27.9517	27.9761	28.9545
hsa-miR-92b#-002343	Target
hsa-miR-93#-002139	Target	28.9578	28.9611	28.9574	28.9771	28.973	28.9694	27.9668	28.9387	28.9404	28.9607	28.97	28.9593	28.9623
hsa-miR-93-4373302	Target	27.9708	27.9643	27.955	27.9701	27.951	27.9366	26.9702	28.9795	28.9555	28.969	27.9634	27.9501	28.9865
hsa-miR-933-002176	Target
hsa-miR-934-002177	Target
hsa-miR-935-002178	Target	32.0558						33.0738				31.9765	31.9376	30.01
hsa-miR-936-002179	Target
hsa-miR-937-002180	Target
hsa-miR-938-002181	Target	33.9626	35.9692	35.9833	34.9821	34.963	34.9734	35.9854	35.9796	35.9895	35.9822	35.9845	34.9803	35.9824
hsa-miR-939-002182	Target	28.9733		28.0168	27.9481	29.0021		28.9351		28.9558	27.9659	29.0021	29.9839
hsa-miR-941-002183	Target	32.9916	32.9797	33.9778	33.0291	34.9942	35.9806	33.9876	34.0231		31.9583	33.0115	34.9981	33.9898
hsa-miR-942-002187	Target	33.9654	32.9606	33.9702	34.9919	34.9807	34.9907	34.9352	35.971	35.9899	35.9558	35.9812	36.0076
hsa-miR-943-002188	Target				35.9865
hsa-miR-944-002189	Target				36.9467	36.9467		36.9921			36.9649
hsa-miR-95-4373011	Target	28.9468	29.9645	29.9671	28.9507	28.9392	28.9474	28.9945	29.9644	29.9393	29.9724	28.9332	28.9482	29.9673
hsa-miR-96#-002140	Target
hsa-miR-96-4373372	Target						36.9664
hsa-miR-98-4373009	Target	33.9847	33.0022	33.9851	32.9874	33.0365	34.0113	33.0056	32.9926	31.9869	33.9919	32.9932	32.9969	31.9711
hsa-miR-99a#-002141	Target	32.9811	32.9926	32.9803	32.9999	32.9861	31.9734	30.9608	32.9816	31.977	31.9724	31.9954	30.9808	31.9944
hsa-miR-99a-4373008	Target	25.9967	25.9355	25.9733	25.9657	25.9518	25.9625	24.9629	25.9921	25.9765	25.9947	24.9705	25.9741	26.9886
hsa-miR-99b#-002196	Target	30.9649	31.9951	31.9796	30.9936	30.9709	30.9732	30.9532	32.9897	31.9823	30.9751	31.9783	31.9767	30.9623
hsa-miR-99b-4373007	Target	26.971	26.9771	27.9948	27.0142	26.9644	26.9974	26.0067	26.9834	26.9552	27.9916	26.9907	26.9324	26.9659
MammU6-4395470	Selected Control	18.8989	19.9458	19.9197	18.9107	18.7499	18.9644	18.8558	18.7992	19.9235	18.7358	18.8908	18.9088	18.9037
mmu-let-7d#-001178	Target										36.0141	33.9996	35.9723
rno-miR-29c#-001818	Target	30.977	30.9747	30.9864	30.9852	30.985	29.9798	29.9748	30.9327	30.985	30.9744	29.9569	29.9726	30.9561
rno-miR-7#-001338	Target	29.9914	30.9866	30.9797	29.9806	29.993	29.9902	29.974	31.0036	30.9808	29.9915	30.9672	29.9767	28.9677
RNU44-001094	Target	25.9773	25.9408	25.9536	25.9734	25.9595	24.9759	24.9423	25.961	25.9749	25.994	25.9923	24.969	25.9428
RNU44-4373384	Target	25.9286	26.9681	26.9703	25.911	26.9578	25.9312	25.9579	26.9944	25.9144	26.9578	25.9273	25.9636	26.9676
RNU48-001006	Target	23.9758	23.9789	24.9959	24.0099	23.9838	23.9842	23.9842	23.9771	23.978	24.0102	23.991	23.9774	23.9823
RNU48-4373383	Target	23.9862	23.9672	24.9912	23.9974	23.9631	23.9741	23.9808	23.9833	23.9743	23.9754	23.9944	23.9866	23.9677
U6 snRNA-001973	Selected Control	18.9109	19.86	19.8297	18.96	18.7537	18.6851	18.5823	19.6545	19.8359	18.9524	18.9279	18.306	18.9044
