# Supplementary material for: MicroRNA profiling in the left atrium in patients with non-valvular paroxysmal atrial fibrillation
Source: BMC Cardiovasc Disord. 2015 Aug 29;15:97. doi: 10.1186/s12872-015-0085-2 (PMC4553004; doi:10.1186/s12872-015-0085-2)
Supplement: Additional file 6: — Table S4. The most overrepresented pathways for miRNAs’ targets according to KEGG. (DOCX 44 kb) [file 12872_2015_85_MOESM6_ESM.zip › Additional Supporting DATA/Cluster data/cluster-1.atr]

NODE1X	ARRY2X	ARRY1X	0.456212
NODE2X	ARRY9X	ARRY8X	0.451123
NODE3X	ARRY10X	NODE2X	0.292842
NODE4X	ARRY7X	ARRY5X	0.199437
NODE5X	NODE1X	ARRY0X	0.159793
NODE6X	ARRY11X	NODE3X	0.152222
NODE7X	ARRY4X	ARRY3X	0.151644
NODE8X	NODE4X	NODE6X	0.076445
NODE9X	ARRY6X	NODE5X	0.048003
NODE10X	NODE7X	NODE9X	-0.011984
NODE11X	NODE8X	NODE10X	-0.115746
