# Supplementary material for: MicroRNA profiling in the left atrium in patients with non-valvular paroxysmal atrial fibrillation
Source: BMC Cardiovasc Disord. 2015 Aug 29;15:97. doi: 10.1186/s12872-015-0085-2 (PMC4553004; doi:10.1186/s12872-015-0085-2)
Supplement: Additional file 6: — Table S4. The most overrepresented pathways for miRNAs’ targets according to KEGG. (DOCX 44 kb) [file 12872_2015_85_MOESM6_ESM.zip › Additional Supporting DATA/Cluster data/cluster-1.cdt]

GID	miRNA	NAME	GWEIGHT	AF-01	AF-02	AF-03	AF-07	AF-04	AF-05	AF-06	AF-08	N-02	N-03	N-04	N-05
AID				ARRY0X	ARRY1X	ARRY2X	ARRY6X	ARRY3X	ARRY4X	ARRY5X	ARRY7X	ARRY8X	ARRY9X	ARRY10X	ARRY11X
EWEIGHT				1.000000	1.000000	1.000000	1.000000	1.000000	1.000000	1.000000	1.000000	1.000000	1.000000	1.000000	1.000000
GENE47X	hsa-miR-656-001510	hsa-miR-656-001510	1.000000	1.289900		0.320300	-0.504600	-0.758400	0.432300	-0.627600	0.000000	0.372700	-1.719100	-0.365900	0.174700
GENE7X	hsa-miR-125b-1#-002378	hsa-miR-125b-1#-002378	1.000000	0.269900	-1.695600	0.323700	0.487000	-1.724900	-0.560400	-0.619500	0.000000	0.373100	-1.721800	0.573100
GENE25X	hsa-miR-616-001589	hsa-miR-616-001589	1.000000	-0.031650		-0.054950	0.175150	-2.051750	0.139850	-0.923950	-0.326850	0.031650		0.257950	0.074650
GENE224X	hsa-miR-372-4373029	hsa-miR-372-4373029	1.000000	-1.084850	-1.067050	-0.062750	0.102450	-3.124150	0.062750	-3.025550	0.591850	0.952250	1.895450	-0.793150	0.915550
GENE6X	hsa-miR-1244-002791	hsa-miR-1244-002791	1.000000	-0.974150	0.011350	-0.942650	0.232850	-0.011350	1.167550	1.097250	-1.311050			1.336950	-0.976750
GENE39X	hsa-miR-31#-002113	hsa-miR-31#-002113	1.000000	-1.208300	-1.203100	-2.169700	0.000000	1.790000	1.954500	0.885800	-0.531500	0.860300	2.821900		-2.204300
GENE81X	hsa-miR-1260-002896	hsa-miR-1260-002896	1.000000	-0.044550	-0.032450	-1.016450	0.161750	-0.074150	1.133350	0.048550	-0.355850	0.032450	0.966450	0.265850	-0.071750
GENE101X	hsa-miR-139-3p-4395424	hsa-miR-139-3p-4395424	1.000000	-0.569050	-0.618250	-0.590250	-0.424050	-0.549650	0.501150	0.521850	-0.951350	0.466750	0.439650	0.698250	0.424050
GENE148X	hsa-miR-200b-4395362	hsa-miR-200b-4395362	1.000000	-0.000700	-0.943400	-0.924000	-0.800300	0.000700	1.161200	1.109000	-1.295500	1.075800	1.989200	0.376200	-0.020800
GENE281X	hsa-miR-629-001562	hsa-miR-629-001562	1.000000	-0.128650	-0.116750	-0.099350	0.060050	1.843850	0.050950	0.968050	-0.436450	-0.050950	1.929750	0.172950	-0.071250
GENE28X	hsa-miR-661-001606	hsa-miR-661-001606	1.000000	0.987150	-1.124350	-1.028050	1.104650	-0.096050	1.122950	-0.039650	-0.335750	0.039650	0.955750
GENE74X	hsa-miR-1227-002769	hsa-miR-1227-002769	1.000000	-0.087850	-1.061250	-1.049450	1.150650	-0.101850	1.092850	0.000050	-0.406950	-0.000050	1.931650	1.228050	0.935750
GENE73X	hsa-miR-1225-3P-002766	hsa-miR-1225-3P-002766	1.000000	0.476700	-1.504700	-0.476700	2.712900	-0.521200	0.680000	0.654400	-0.869500	-1.448800	2.484800	0.826200	-0.491700
GENE90X	hsa-miR-1300-002902	hsa-miR-1300-002902	1.000000	0.986400	-1.032900	-1.971800	2.202200	-1.077300	0.140400	0.046900	-0.311100	-0.950300	0.949300	2.199000	-0.046900
GENE200X	hsa-miR-320-4395388	hsa-miR-320-4395388	1.000000	-0.072800	-0.071200	-1.048300	0.115500	-0.096200	0.083100	0.015000	0.613500	-0.015000	0.931200	0.232300	-0.073200
GENE277X	hsa-miR-625#-002432	hsa-miR-625#-002432	1.000000	0.910650	-0.094350	-1.091850	0.063750	-0.150650	0.038150	-0.038150	0.586950	-0.057550	0.913350	0.181350	-0.121250
GENE0X	hsa-miR-16-1#-002420	hsa-miR-16-1#-002420	1.000000	1.041150		-0.939450	0.224750	-0.029550	-0.815350	0.096750	-1.308850	-0.914550	0.029550	0.298350
GENE75X	hsa-miR-1233-002768	hsa-miR-1233-002768	1.000000	0.011050	-2.016450	-1.959350	0.199750	-0.011050	0.119050	0.107950	-1.275950	-0.926750	0.026350	0.314750	-0.011850
GENE86X	hsa-miR-1275-002840	hsa-miR-1275-002840	1.000000	0.013500	-0.959600	-1.972400	0.177800	-0.025600	0.150500	-0.013500	-1.333300	-0.920300	0.025800	0.272900	0.094300
GENE177X	hsa-miR-27a#-002445	hsa-miR-27a#-002445	1.000000	0.155750	0.156150	-0.803450	0.350850	-0.853550	-0.699850	-0.769050	-0.154450	-0.779150	0.154450	0.458250	0.161250
GENE30X	hsa-miR-770-5p-002002	hsa-miR-770-5p-002002	1.000000	0.840300	-1.128200	-1.067600	0.110600	0.886000	0.016400	-1.045500		-1.057900	-0.016400	1.236900
GENE292X	hsa-miR-744#-002325	hsa-miR-744#-002325	1.000000	0.443050	-1.569050	0.488350	1.676050	1.416250	-0.443050	-0.520550	1.147150	-1.519350	-0.583950	1.738150	-1.576850
GENE311X	MammU6-4395470	MammU6-4395470	1.000000	-0.004850	0.044050	0.046150	0.137950	-0.023550	-0.000750	0.140850	-0.426450	-0.107150	-0.017350	0.302550	0.000750
GENE84X	hsa-miR-1274A-002883	hsa-miR-1274A-002883	1.000000	-0.007600	0.007600	-0.994800	0.146600	-0.045100	0.135400	0.070500	-0.329300	0.050000	-0.022700	0.272200	-0.011800
GENE141X	hsa-miR-197-4373102	hsa-miR-197-4373102	1.000000	-0.006600	-0.041800	-1.075200	0.169800	-0.073200	0.143300	0.035200	-0.415100	0.006600	-0.022100	0.318300	0.986900
GENE298X	hsa-miR-886-5p-4395304	hsa-miR-886-5p-4395304	1.000000	-0.117450	0.898650	-2.086850	0.071450	-0.137150	0.047650	-0.047650	0.575050	-0.052850	-0.124250	0.169650	0.915150
GENE184X	hsa-miR-29a#-002447	hsa-miR-29a#-002447	1.000000	-0.012100	0.983300	-0.992000	0.151100	-1.076800	0.124300	0.050200	-0.348600	0.012100	-0.020500	0.278800	-0.012700
GENE297X	hsa-miR-886-3p-4395305	hsa-miR-886-3p-4395305	1.000000	-0.110750	0.902550	-1.084950	0.068450	-0.158550	0.041150	0.986350	0.566950	-0.041150	-0.141650	0.172350	-0.098850
GENE77X	hsa-miR-125a-5p-4395309	hsa-miR-125a-5p-4395309	1.000000	0.517050	0.525950	-0.470750	-0.290150	-0.531650	0.675950	-0.385150	0.198450	0.566450	0.513250	-0.198450	-0.495550
GENE293X	hsa-miR-744-4395435	hsa-miR-744-4395435	1.000000	0.876300	0.875200	-1.119500	0.056400	-0.188600	1.038600	-0.056400	0.537900	-0.086600	-0.157700	0.139900	-0.123700
GENE222X	hsa-miR-365-4373194	hsa-miR-365-4373194	1.000000	-0.019600	3.041200	-0.987400	0.182300	-0.049600	0.143800	0.062900	-0.308000	0.063900	0.005900	-0.674200	-0.005900
GENE244X	hsa-miR-483-5p-4395449	hsa-miR-483-5p-4395449	1.000000	-0.995400	2.059500	-0.963900	-0.801100	-0.006900	0.156500	0.097100	-0.320700	1.080900	0.018700	-0.706400	0.006900
GENE263X	hsa-miR-511-4373236	hsa-miR-511-4373236	1.000000	0.021050	2.033350	-1.962550	-0.821650	-0.009850	1.174850	-0.922650	-1.321750	0.084050	0.009850	-0.716850	0.019850
GENE55X	hsa-let-7e-4395517	hsa-let-7e-4395517	1.000000	-0.004350	0.004350	0.010350	-0.858750	-0.016950	0.111950	0.050650	-0.349850	0.020050	-0.029050	0.284350	-0.016750
GENE58X	hsa-miR-1-4395333	hsa-miR-1-4395333	1.000000	-0.497950	-0.477050	0.566150	-1.304350	0.516150	-0.303050	0.631850	0.167550	0.606150	-0.470650	-0.167550	0.529850
GENE112X	hsa-miR-148a-4373130	hsa-miR-148a-4373130	1.000000	-0.832000	-0.823200	0.223900	-1.662200	0.157800	0.345100	0.255500	-0.157800	0.235800	-0.831500	-0.532300	0.183100
GENE204X	hsa-miR-324-5p-4373052	hsa-miR-324-5p-4373052	1.000000	-0.000550	-1.015150	0.027950	-0.829850	-0.021350	0.136950	0.090550	-0.339550	0.075350	-1.025850	0.314250	0.000550
GENE10X	hsa-miR-18a#-002423	hsa-miR-18a#-002423	1.000000	-1.038150			-1.841950	-1.025150	1.138650	-0.934050	0.680750	0.036950	0.007150	0.290750	-0.007150
GENE35X	hsa-miR-15b#-002173	hsa-miR-15b#-002173	1.000000	0.000000	-0.981100	-1.013700	-2.787600	-0.023800	0.182900	0.092500		0.094700	0.005300	0.362600	-0.002900
GENE142X	hsa-miR-199a-3p-4395415	hsa-miR-199a-3p-4395415	1.000000	-0.052950	-0.006550	-0.002650	-0.841550	-0.038850	0.155350	0.074850	0.657050	0.015150	0.002650	0.279350	-0.041550
GENE46X	hsa-miR-638-001582	hsa-miR-638-001582	1.000000	-0.106300		0.911900	-4.937800	-0.150100	1.034300	0.000000	1.601600	-0.018300	1.870800	2.171100	-2.079100
GENE140X	hsa-miR-195-4373105	hsa-miR-195-4373105	1.000000	-0.028550	-1.016650	0.032550	-0.855950	-0.043450	0.138150	0.040150	0.658250	0.023950	-0.023950	0.276050	-0.038050
GENE252X	hsa-miR-491-5p-4381053	hsa-miR-491-5p-4381053	1.000000	-0.031550	-1.057750	0.016850	-0.844250	-0.060350	0.104750	0.050050	0.663650	0.025250	-0.038850	0.273450	-0.016850
GENE162X	hsa-miR-218-4373081	hsa-miR-218-4373081	1.000000	-1.016250	-1.010850	0.015250	-0.829150	-1.070650	0.150950	0.078050	0.675250	0.035450	-0.015250	1.297950	-1.010050
GENE12X	hsa-miR-206-000510	hsa-miR-206-000510	1.000000	0.608700	-0.368200		-3.197100	-2.403300		-0.313400	0.313400	1.676100	1.614200	1.915000	-0.412000
GENE157X	hsa-miR-210-4373089	hsa-miR-210-4373089	1.000000	0.051850	-1.007250	-0.937750	-0.825150	-0.998250	0.213050	0.137350	-0.298050	1.103150	0.030050	0.371050	-0.030050
GENE156X	hsa-miR-21-4373090	hsa-miR-21-4373090	1.000000	-0.041750	-0.033550	-0.022150	-0.863450	-1.063450	0.131550	0.022150	0.612650	0.971750	-0.057450	1.267850	0.993150
GENE167X	hsa-miR-223-4395406	hsa-miR-223-4395406	1.000000	0.431950	-0.591050	-0.574050	-1.403950	-1.637150	-0.431950	0.480050	-0.931950	2.483550	1.398950	2.736550	1.381650
GENE190X	hsa-miR-302b-4378071	hsa-miR-302b-4378071	1.000000	-0.045700	-1.050600	0.979400	-0.846100	-0.071300	0.111300	0.045700	-0.372900	0.998700	-0.048800	0.242500	0.955300
GENE220X	hsa-miR-361-5p-4373035	hsa-miR-361-5p-4373035	1.000000	-0.016150	0.007350	0.014250	-0.842950	-0.030850	0.144150	0.074550	-0.334750	1.066250	-0.007350	0.274850	-0.022750
GENE310X	hsa-miR-99b-4373007	hsa-miR-99b-4373007	1.000000	-0.013900	-1.006000	0.040000	-0.792400	-0.001200	0.132500	0.092500	-0.323600	1.067400	0.001200	0.244900	-0.018300
GENE49X	hsa-miR-942-002187	hsa-miR-942-002187	1.000000	-1.155700	-3.158500	-2.120700	0.000000	-0.159600	0.012700	-0.050200	0.528000	0.895500	0.855700	1.184000
GENE122X	hsa-miR-16-4373121	hsa-miR-16-4373121	1.000000	-0.032450	-2.041150	-1.021350	0.161150	-0.067250	0.127850	0.032450	-0.353450	1.031150	0.962850	0.279050	-0.044150
GENE44X	hsa-miR-483-3p-002339	hsa-miR-483-3p-002339	1.000000	0.000000	-1.920500	-1.988300	0.187600	-0.037900	1.032800	0.053700	-0.362000		-1.092300	0.232400	1.991600
GENE29X	hsa-miR-675-002005	hsa-miR-675-002005	1.000000	-0.015700	-0.936100	-0.956400	0.198000	-0.021500	0.258000	0.103900	-0.285000		0.015700	0.358200
GENE17X	hsa-miR-330-3p-4373047	hsa-miR-330-3p-4373047	1.000000	-0.126100		-1.091200	0.116700	-0.040100	0.087000	-0.009700	-0.470600	0.990500	0.000000	0.235500	0.960600
GENE259X	hsa-miR-501-5p-4373226	hsa-miR-501-5p-4373226	1.000000	-0.053700	-1.037600	-1.021400	0.145200	-0.099000	0.088300	0.045600	-0.406000	0.986700	-0.045600	0.265000	0.960400
GENE5X	hsa-miR-875-5p-002203	hsa-miR-875-5p-002203	1.000000	-0.040350	-1.981950	-1.054750	0.127150	-0.023850		0.023850	-0.392250	0.052350		1.240950	0.908550
GENE237X	hsa-miR-425-4380926	hsa-miR-425-4380926	1.000000	-0.076800	-2.056900	-1.052400	0.139900	-0.101900	0.076800	1.020800	-0.371200	0.974200	-0.110800	1.249500	0.926800
GENE19X	hsa-miR-429-4373203	hsa-miR-429-4373203	1.000000	-0.039800	-1.030600	-0.992000	1.170400		0.129800	0.039800	-0.365300	1.046700		1.243800	-0.070100
GENE218X	hsa-miR-34a-4395168	hsa-miR-34a-4395168	1.000000	-0.034850	-1.038950	-2.015350	0.138950	-0.053850	0.130350	0.034850	0.652350	1.048250	-0.047150	1.270650	-0.059650
GENE85X	hsa-miR-1274B-002884	hsa-miR-1274B-002884	1.000000	-1.018450	-1.021750	-0.964650	0.191350	-0.032950	0.140850	0.087550	-0.324650	0.058450	-0.000650	0.289350	0.000650
GENE130X	hsa-miR-187-4373307	hsa-miR-187-4373307	1.000000	-2.007600	-1.998200	-1.955800	0.174000	-1.013300	1.232700	0.090900	-0.318700	1.086700	-0.002500	1.344800	0.002500
GENE199X	hsa-miR-31-4395390	hsa-miR-31-4395390	1.000000	-1.584700	-2.576800	-3.564200	-0.399100	0.399100	0.593200	0.490200	-1.894900	0.493000	0.456100	2.731200	-2.582300
GENE114X	hsa-miR-148b-4373129	hsa-miR-148b-4373129	1.000000	-0.863350	-1.775750	-0.817950	-0.669150	0.167350	0.339650	0.257150	-0.146050	-0.783750	0.160650	0.499150	0.146050
GENE188X	hsa-miR-301a-4373064	hsa-miR-301a-4373064	1.000000	-1.017900	-1.018600	-0.987500	-0.799200	-0.039200	0.143100	0.074300	0.686000	0.051200	0.003400	0.319700	-0.003400
GENE226X	hsa-miR-374b-4381045	hsa-miR-374b-4381045	1.000000	-0.997150	-1.011550	-0.958250	-0.794050	0.003250	0.176050	0.109150	-0.308050	0.096150	0.014450	0.331050	-0.003250
GENE1X	hsa-miR-193b#-002366	hsa-miR-193b#-002366	1.000000	0.865950	-1.178850		0.006150	-0.196950	-0.006150	-0.112450	-0.484250		0.864550	1.110650	0.776050
GENE107X	hsa-miR-144#-002148	hsa-miR-144#-002148	1.000000	-0.099300	-3.118800	-1.064000	-0.916700	0.858800	0.035500	-0.035500	-0.430200	4.944000	5.938100	6.192900	5.905900
GENE238X	hsa-miR-451-4373360	hsa-miR-451-4373360	1.000000	-1.029900	-4.033900	-2.003600	-0.829900	-0.040500	0.136300	0.040500	-0.344400	5.028600	4.970000	5.263600	4.972400
GENE14X	hsa-miR-223#-002098	hsa-miR-223#-002098	1.000000	-3.408250	-1.409850		-1.265050	-1.443050	-0.264650	1.624350	0.264650	1.644750		1.883250	1.602050
GENE105X	hsa-miR-142-3p-4373136	hsa-miR-142-3p-4373136	1.000000	-0.444500	-1.407700	-0.419500	-0.267100	-1.482100	-1.302300	0.655000	0.267100	1.631400	0.556400	1.873200	1.577000
GENE121X	hsa-miR-15b-4373122	hsa-miR-15b-4373122	1.000000	-0.408850	-1.429150	-0.410250	-0.246050	-0.442550	-0.261150	0.652950	0.246050	0.623750	0.569450	0.859850	0.553150
GENE131X	hsa-miR-18a-4395533	hsa-miR-18a-4395533	1.000000	-1.040450	-3.030850	0.006450	-0.805650	-1.070150	-0.889950	0.113050	0.678950	1.048050	-0.006450	1.273050	1.952550
GENE62X	hsa-miR-106a-4395280	hsa-miR-106a-4395280	1.000000	0.760000	-1.232300	-0.209100	-0.055100	-0.291700	-0.103900	-0.164400	0.444800	0.835900	0.773000	0.055100	0.755700
GENE123X	hsa-miR-17-4395419	hsa-miR-17-4395419	1.000000	0.519650	-1.484950	-0.457550	-0.288250	-0.530950	-0.354750	0.594650	0.191050	0.581050	0.522250	-0.191050	0.501150
GENE64X	hsa-miR-106b-4373155	hsa-miR-106b-4373155	1.000000	-0.112300	-1.139100	-0.081700	0.080100	-0.148100	0.035700	-0.035700	0.565400	0.903600	-0.120100	0.175800	0.899100
GENE117X	hsa-miR-151-3p-002254	hsa-miR-151-3p-002254	1.000000	-0.123100	-1.129500	-0.078200	0.082000	-0.162200	0.025400	-0.025400	0.559000	0.962900	-0.132300	0.190300	0.916100
GENE120X	hsa-miR-15a-4373123	hsa-miR-15a-4373123	1.000000	-0.085000	-2.055700	-0.932800	0.148400	-0.058600	-0.866600	0.040600	1.694400	1.071400	-0.040600	0.319600	0.945300
GENE155X	hsa-miR-20b-4373263	hsa-miR-20b-4373263	1.000000	-0.446450	-2.450150	-0.405850	-0.246250	-0.486150	0.726650	-0.368750	0.246250	0.633650	0.564550	0.863250	1.573250
GENE241X	hsa-miR-454-4395434	hsa-miR-454-4395434	1.000000	-0.113000	-1.114400	-0.081400	0.093900	-0.141200	0.039800	-0.039800	0.570200	-0.042000	0.898200	0.205100	0.877800
GENE147X	hsa-miR-19b-4373098	hsa-miR-19b-4373098	1.000000	0.025950	-1.983150	-0.983050	-0.772850	-0.004050	-0.806850	0.072850	-0.316250	0.074250	0.004050	0.326550	1.053250
GENE146X	hsa-miR-19b-1#-002425	hsa-miR-19b-1#-002425	1.000000	-0.029400	-1.014700	0.002400	-0.872700	-0.047800	0.127800	0.057200	-0.325700	0.029700	-0.002400	0.261800	0.970400
GENE154X	hsa-miR-20a-4373286	hsa-miR-20a-4373286	1.000000	-0.012550	-2.044450	0.009850	-0.842350	-0.056850	0.148050	0.051050	-0.366150	0.042950	-0.009850	0.264350	0.974650
GENE172X	hsa-miR-25-4373071	hsa-miR-25-4373071	1.000000	-0.023100	-2.027800	0.023100	-0.837600	-0.050100	0.152300	0.062500	-0.345500	0.036600	-0.030900	1.304600	0.959100
GENE11X	hsa-miR-202-4395474	hsa-miR-202-4395474	1.000000	0.068150	-0.807250	-0.735250	-0.615050		0.377250	-0.748150	-0.068150	0.307550		0.517150	1.210550
GENE221X	hsa-miR-362-5p-4378092	hsa-miR-362-5p-4378092	1.000000	-0.027700	-1.055900	-1.032300	-0.870500	-1.093300	0.109100	0.027700	-0.380700	0.050600	0.953000	0.251200	0.947200
GENE251X	hsa-miR-490-3p-4373215	hsa-miR-490-3p-4373215	1.000000	-0.007550	-1.013350	-0.987750	-0.833250	-1.052250	0.141250	0.044150	-0.351350	0.026050	0.007550	1.305650	0.979850
GENE294X	hsa-miR-766-001986	hsa-miR-766-001986	1.000000	0.156100	-1.825600	-0.803900	-0.647200	-0.865200	0.301900	0.223200	-0.156100	-0.715500	0.210200	0.466200	1.145100
GENE173X	hsa-miR-26a-1#-002443	hsa-miR-26a-1#-002443	1.000000	0.017650	-2.008650	0.013250	-0.826450	-1.015850	-0.863850	0.061150	-0.316850	0.060950	-0.000450	0.306450	0.000450
GENE16X	hsa-miR-29b-2#-002166	hsa-miR-29b-2#-002166	1.000000	0.858600	-2.145500	0.852600	0.058100			-0.058100	-0.453700	-0.060900	0.866600	0.164700	-0.137600
GENE316X	RNU48-001006	RNU48-001006	1.000000	-0.030500	-1.025400	0.019800	0.163700	-0.026900	0.130600	0.058000	-0.351100	0.064700	-0.019800	0.268600	-0.023100
GENE317X	RNU48-4373383	RNU48-4373383	1.000000	-0.019450	-1.036450	0.015650	0.160950	-0.038650	0.110450	0.048650	-0.344350	0.030550	-0.015650	0.278450	-0.037150
GENE71X	hsa-miR-1183-002841	hsa-miR-1183-002841	1.000000	-0.065900	-2.088900	-3.071300	1.114500	-1.133300	0.065900	0.992500	0.623300	-2.060000	-0.091000	1.206700	0.921600
GENE88X	hsa-miR-1285-002822	hsa-miR-1285-002822	1.000000	0.023550	-1.008550	-0.958950	0.157750	-0.078850	0.152750	1.177050	-0.376950	-1.035050	-0.023550	0.382150	1.093150
GENE45X	hsa-miR-572-001614	hsa-miR-572-001614	1.000000	0.872900	-2.085600	-1.052500	0.884800	-1.070600	1.045000	0.000000	0.551700	-0.034100		-0.809900	1.048300
GENE113X	hsa-miR-148b#-002160	hsa-miR-148b#-002160	1.000000	-0.021000	-1.030500	-1.005400	0.158700	-1.061500	0.132800	0.068900	0.655400	0.021000	-0.039700	-0.743800	1.978300
GENE27X	hsa-miR-650-001603	hsa-miR-650-001603	1.000000	-0.143900	-1.230400	-1.235400	0.381900	-0.126000	0.019700	0.957700		-0.019700		0.179900	1.868400
GENE8X	hsa-miR-1291-002838	hsa-miR-1291-002838	1.000000	-0.063650	-1.039750	-1.011450	0.128350	-0.078950	0.066850		0.596550	0.029550	-0.029550		0.959150
GENE279X	hsa-miR-628-3p-002434	hsa-miR-628-3p-002434	1.000000	-0.052150	-1.075950	-1.029550	0.121150	-0.088250	0.075450	-0.001350	0.622350	0.001350	-0.057050	0.238950	0.935750
GENE262X	hsa-miR-505#-002087	hsa-miR-505#-002087	1.000000	-0.135900	-1.111600	-1.119300	0.069800	-0.150200	1.012800	0.960500	0.539500	-0.069800	-0.150800	0.161000	0.869100
GENE26X	hsa-miR-618-4380996	hsa-miR-618-4380996	1.000000	0.893950	-1.089450	-1.067550		-0.113650	0.035350	0.014550	0.594150	-0.014550	-1.109050	0.230150
GENE265X	hsa-miR-519a-4395526	hsa-miR-519a-4395526	1.000000	-0.073050	-1.136450	-2.052550	0.115550	-0.125250	0.030650	0.000250	1.620250	-0.000250	-2.095050	0.218250	0.920650
GENE180X	hsa-miR-27b-4373068	hsa-miR-27b-4373068	1.000000	-0.020100	-1.047100	-1.023200	-0.863500	-0.065000	0.149800	0.040500	0.644800	0.020100	-1.068700	0.271200	0.965100
GENE308X	hsa-miR-99a-4373008	hsa-miR-99a-4373008	1.000000	0.030750	-1.028450	-0.962450	-0.817150	-0.030750	0.138950	0.076750	-0.295750	0.089650	-0.999950	0.305650	1.023450
GENE169X	hsa-miR-23b-4373073	hsa-miR-23b-4373073	1.000000	-0.088650	-1.073250	-0.002950	-0.827450	-0.080950	0.095250	1.082050	0.606050	0.002950	-1.071550	0.262250	0.953450
GENE256X	hsa-miR-497-001043	hsa-miR-497-001043	1.000000	0.029050	-0.983350	-0.954850	-0.777550	-0.029050	0.174450	1.113250	1.719750	-0.908450	-0.975950	0.336950	1.037550
GENE40X	hsa-miR-32-4395220	hsa-miR-32-4395220	1.000000	-0.000500	-0.997500		-0.797500	-0.018700	0.175000	0.082400	0.660700	0.082500	0.000000	-0.715900	1.000700
GENE196X	hsa-miR-30d#-002305	hsa-miR-30d#-002305	1.000000	0.006850	-1.015550	0.029650	-0.841950	-0.034150	0.140150	0.081250	0.684550	0.042550	-0.022750	-0.758550	-0.006850
GENE61X	hsa-miR-103-4373158	hsa-miR-103-4373158	1.000000	0.017700	-1.009000	-1.001600	-0.845300	-0.044400	0.141100	0.075300	0.671800	1.060600	-0.017700	0.284500	-0.037900
GENE78X	hsa-miR-125b-4373148	hsa-miR-125b-4373148	1.000000	-0.023500	-0.968200	-1.001100	-0.848700	-0.035600	0.196800	0.097200	0.679100	0.032300	-0.008500	0.306400	0.008500
GENE203X	hsa-miR-324-3p-4395272	hsa-miR-324-3p-4395272	1.000000	-0.008050	-1.016050	-0.984550	-0.859550	-0.037550	0.149250	0.053950	0.684750	0.042250	-0.010050	0.271750	0.008050
GENE193X	hsa-miR-30a-5p-000417	hsa-miR-30a-5p-000417	1.000000	-0.017100	-1.028100	-1.021800	-0.826900	-0.067400	0.116400	0.068000	0.653900	0.013800	-0.013800	0.289400	1.001500
GENE303X	hsa-miR-93-4373302	hsa-miR-93-4373302	1.000000	-0.022950	-1.027650	-1.008650	-0.837750	-0.054150	0.110150	0.022950	0.663650	1.035950	-0.034850	0.253750	0.993550
GENE273X	hsa-miR-589-001543	hsa-miR-589-001543	1.000000	-0.177050	-1.136050	-1.131650	-1.006250	-0.195750	0.941750	0.902050	0.517450	-0.114950	0.758450	0.114950	0.785850
GENE163X	hsa-miR-22#-002301	hsa-miR-22#-002301	1.000000	0.004800	-0.004800	-0.994200	-0.887600	-0.036200	0.121600	0.081100	0.672200	1.046400	-1.030300	-0.707600	0.957300
GENE229X	hsa-miR-378-000567	hsa-miR-378-000567	1.000000	-0.012900	-0.012000	-0.982200	-0.832000	-0.054100	0.124700	0.033600	0.677300	1.055200	0.012000	-0.704600	0.978100
GENE284X	hsa-miR-652-4395463	hsa-miR-652-4395463	1.000000	-0.003700	-1.024400	-0.979500	-0.841900	0.963200	0.147300	0.073000	0.636600	1.020900	-0.000100	-0.724000	0.000100
GENE56X	hsa-let-7f-4373164	hsa-let-7f-4373164	1.000000	0.059650	-0.985950	-0.903350	-0.770150	-0.036550	0.192650	0.160750	-0.348250	0.105750	0.036550	-0.704650	0.085550
GENE128X	hsa-miR-185-4395382	hsa-miR-185-4395382	1.000000	0.007850	-2.010250	-0.968550	-0.799750	-0.007850	0.137650	0.082950	-0.331450	0.035650	0.012850	-0.696450	1.006750
GENE95X	hsa-miR-133b-4395358	hsa-miR-133b-4395358	1.000000	0.171800	-0.827800	-0.828800	-0.647200	0.145100	0.369200	0.249500	-0.140900	0.258400	-0.862400	-0.552600	0.140900
GENE301X	hsa-miR-92a-4395169	hsa-miR-92a-4395169	1.000000	0.162250	-1.833150	-0.786250	-0.630050	0.142050	0.335150	0.239650	-0.142050	0.227250	-0.851350	-0.525050	0.156750
GENE206X	hsa-miR-331-3p-4373046	hsa-miR-331-3p-4373046	1.000000	0.001350	0.026650	-0.954950	-0.816750	-0.040850	0.164850	0.098650	-0.356850	0.071450	-0.012050	0.289850	-0.001350
GENE59X	hsa-miR-100-4373160	hsa-miR-100-4373160	1.000000	-0.004200	-0.994300	-0.965800	-0.802400	-0.030800	0.168600	0.061600	-0.341100	0.050300	0.004200	0.305200	0.024500
GENE302X	hsa-miR-93#-002139	hsa-miR-93#-002139	1.000000	-0.002700	-0.997400	-0.972900	-0.807900	-0.013800	0.165500	0.089100	-0.343700	0.061000	0.005100	0.296300	0.002700
GENE266X	hsa-miR-532-3p-4395466	hsa-miR-532-3p-4395466	1.000000	0.008400	-0.986600	-0.963700	-0.806000	-0.008400	0.161900	0.097500	-0.303900	0.053000	-0.997400	0.319600	0.012200
GENE296X	hsa-miR-885-5p-4395407	hsa-miR-885-5p-4395407	1.000000	0.006900	-1.024200	-1.978500	-1.812900	-0.006900	0.154500	0.054100	-1.311200	0.068700	-0.998500	0.314500	0.009200
GENE135X	hsa-miR-192-4373108	hsa-miR-192-4373108	1.000000	-0.034350	-1.014750	0.024150	-0.841150	-0.056750	-0.947950	0.049150	0.632450	0.019650	0.982750	1.285950	-0.019650
GENE250X	hsa-miR-489-4395469	hsa-miR-489-4395469	1.000000	-0.017700	-1.010200	0.012000	0.185500	-0.041600	-0.852200	0.088000	0.670500	0.051200	-0.019800	1.284200	-0.012000
GENE261X	hsa-miR-502-5p-4373227	hsa-miR-502-5p-4373227	1.000000	0.163050	-0.822950	-0.803150	-1.635550	0.150850	-1.689650	0.259850	-0.146250	-0.763150	0.167950	0.479950	0.146250
GENE4X	hsa-miR-522-4395524	hsa-miR-522-4395524	1.000000	-0.039000		-2.016400	0.145200	-1.082900	-2.901700	0.039000		1.982500	1.981400	0.239500	-0.091200
GENE36X	hsa-miR-190b-002263	hsa-miR-190b-002263	1.000000	0.005400	0.000000	-0.963000	1.159300	-1.022600	-1.855700	0.078600	-0.316600	2.060400	1.009000		-0.021700
GENE34X	hsa-miR-142-5p-4395359	hsa-miR-142-5p-4395359	1.000000	-0.005650	-0.007250	0.024950	0.182550	-1.055050	-1.859450	0.086450	-0.322850	1.141650	0.005650	1.283850	-0.016250
GENE38X	hsa-miR-302c-4378072	hsa-miR-302c-4378072	1.000000	0.913900	-1.099800	-0.061000	1.100700	-1.111100	-0.953300	0.000000	-1.421700	1.952900	0.976100	1.215600
GENE50X	has-miR-155-4395459	has-miR-155-4395459	1.000000	-0.139800	-0.133200	-1.122000	0.033200	-1.191600	-0.988500	-0.033200	0.525700	0.905300	0.858100	1.165700	0.876200
GENE111X	hsa-miR-146b-5p-4373178	hsa-miR-146b-5p-4373178	1.000000	-1.102550	-0.097350	-0.081850	0.081850	-1.133450	-0.939250	-1.037550	0.567350	1.979650	1.917850	1.187050	0.910950
GENE217X	hsa-miR-34a#-002316	hsa-miR-34a#-002316	1.000000	-1.014400	0.002200	-0.965200	1.174300	-0.046000	0.147200	-0.926900	-0.332100	1.052100	0.973700	0.279700	-0.002200
GENE304X	hsa-miR-938-002181	hsa-miR-938-002181	1.000000	-1.234350	-0.225750	-0.183450	0.974250	-0.245250	-0.080850	-0.143350	0.460650	0.846050	0.783150	0.080850	0.786250
GENE9X	hsa-miR-184-4373113	hsa-miR-184-4373113	1.000000	-0.089050		-0.030550	-0.849250	-0.096550	0.080950	0.030550	2.631450	2.011650		3.245650	-1.042950
GENE127X	hsa-miR-181c-4373115	hsa-miR-181c-4373115	1.000000	-0.067500	-0.067000	-0.032300	0.120400	-0.152200	0.053900	0.032300	0.571100	0.967900	-0.081000	1.288000	-0.064500
GENE129X	hsa-miR-186-4395396	hsa-miR-186-4395396	1.000000	-0.056550	-0.035750	-0.028750	0.133950	-0.084550	0.108550	0.028750	0.642750	1.029450	-0.052250	0.261350	-0.038950
GENE43X	hsa-miR-432-001026	hsa-miR-432-001026	1.000000	-0.006800	-1.014500	1.076600	2.209100	-0.041000	-0.888100	-0.940700	0.695600	2.084400		1.329600	0.000000
GENE134X	hsa-miR-191-4395410	hsa-miR-191-4395410	1.000000	-0.084700	-0.090800	-0.083500	0.052300	-0.120400	0.041700	-0.041700	0.566200	0.972600	0.897000	0.201900	-0.106200
GENE236X	hsa-miR-425#-002302	hsa-miR-425#-002302	1.000000	-0.176500	-0.172600	0.859000	0.010800	-0.190700	-0.010800	-0.089700	0.512600	0.894100	0.813100	0.096700	-0.165300
GENE80X	hsa-miR-126-4395339	hsa-miR-126-4395339	1.000000	-0.230650	-0.230650	-0.206750	-0.068550	0.741550	-0.098150	-0.185050	0.441650	0.833450	0.782950	0.068550	0.763650
GENE21X	hsa-miR-517c-4373264	hsa-miR-517c-4373264	1.000000	-0.114400		-0.072100	0.059500	-0.113500		-0.059500	0.584100	0.953200	1.913100	-0.828900	1.868200
GENE171X	hsa-miR-24-4373072	hsa-miR-24-4373072	1.000000	-0.243800	-0.230900	-0.213500	-0.027300	-0.267400	0.925900	-0.163100	0.435400	0.830400	0.773700	0.027300	0.762100
GENE103X	hsa-miR-140-3p-4395345	hsa-miR-140-3p-4395345	1.000000	-0.158800	-0.152700	-0.141800	0.018400	-0.212500	-0.018400	-0.094500	0.498700	0.874500	0.837800	0.134700	0.831000
GENE104X	hsa-miR-140-5p-4373374	hsa-miR-140-5p-4373374	1.000000	-0.187400	-0.175100	-0.147900	0.022600	-0.223100	-0.022600	-0.113000	0.502300	0.887300	0.825200	0.109500	0.831300
GENE280X	hsa-miR-628-5p-4395544	hsa-miR-628-5p-4395544	1.000000	-0.250250	0.807850	-0.217850	-0.064050	-0.287950	-0.096850	-0.163450	0.430650	0.838350	0.760850	0.064050	0.758050
GENE245X	hsa-miR-484-4381032	hsa-miR-484-4381032	1.000000	-0.127900	-0.105700	-0.081200	0.082700	-0.143700	0.031200	-0.031200	0.567500	-0.049000	0.900700	0.181500	0.896900
GENE83X	hsa-miR-1271-002779	hsa-miR-1271-002779	1.000000	0.434600	-0.595200	-0.552700	-0.398200	-0.607200	-0.447400	-0.509700	1.119700	0.448700	0.398200	0.719900	1.405600
GENE191X	hsa-miR-302d-000535	hsa-miR-302d-000535	1.000000	0.727000	-0.258800	-0.246300	-0.040700	-0.300300	-1.121900	-1.209600	0.423200	0.808900	0.752300	0.040700	0.726100
GENE70X	hsa-miR-1180-002847	hsa-miR-1180-002847	1.000000	0.154550	-0.833950	-0.791950	-0.645450	-0.869350	-0.700350	0.254050	-0.154550	1.227850	0.187350	0.472050	2.170650
GENE248X	hsa-miR-486-5p-4378096	hsa-miR-486-5p-4378096	1.000000	0.178550	-1.801250	-0.780950	-0.645050	0.147450	-0.683750	0.263250	-0.147450	2.254250	1.169750	-0.537850	2.175350
GENE286X	hsa-miR-660-4380925	hsa-miR-660-4380925	1.000000	-0.007350	0.007350	0.026350	-0.840350	-0.052350	-0.889750	0.067150	-0.327850	1.060450	-0.014750	0.292350	1.010950
GENE119X	hsa-miR-152-4395170	hsa-miR-152-4395170	1.000000	-0.033600	-0.028900	-0.003500	-0.872900	-0.068900	0.113700	0.049100	0.636400	0.003500	-0.050700	0.259500	0.964900
GENE182X	hsa-miR-28-5p-4373067	hsa-miR-28-5p-4373067	1.000000	-0.055050	-0.053750	-0.026550	-0.862050	-0.089050	0.096750	0.026550	0.633450	1.027950	-0.051050	0.248950	0.947650
GENE60X	hsa-miR-101-4395364	hsa-miR-101-4395364	1.000000	-0.118650	-1.064750	-0.061950	0.080150	-0.132450	0.054150	1.004150	0.572750	-0.054150	-0.101950	0.205050	1.917250
GENE106X	hsa-miR-143-4395360	hsa-miR-143-4395360	1.000000	-0.086550	-0.081250	-0.030550	0.149750	-0.119350	0.064750	0.002750	0.599050	-0.002750	-0.088950	0.231350	0.922650
GENE176X	hsa-miR-26b-4395167	hsa-miR-26b-4395167	1.000000	-0.066500	-0.053300	-0.013200	0.137600	-0.088000	0.096600	0.012300	0.609000	-0.012300	-0.066000	0.253200	0.961200
GENE225X	hsa-miR-374a-4373028	hsa-miR-374a-4373028	1.000000	-0.053100	-0.041800	-0.030800	0.134000	-0.093400	0.118500	0.009200	0.623600	-0.009200	-0.065300	0.224500	0.932100
GENE164X	hsa-miR-22-4373079	hsa-miR-22-4373079	1.000000	-0.264150	-0.234150	-0.204550	-0.064050	-0.289550	-0.079850	0.873750	0.392850	0.849750	0.768450	0.064050	0.751550
GENE51X	hsa-let-7a-4373169	hsa-let-7a-4373169	1.000000	-0.172700	-0.173700	-0.133200	-0.016400	-0.177900	0.016400	0.947500	0.514600	0.909000	-0.171900	0.142200	0.859100
GENE272X	hsa-miR-574-3p-4395460	hsa-miR-574-3p-4395460	1.000000	-0.188950	-0.150950	-0.156750	0.008050	-0.204550	-0.008050	0.903850	0.509650	0.893150	-0.201950	0.101350	0.832450
GENE178X	hsa-miR-27a-4373287	hsa-miR-27a-4373287	1.000000	-0.178150	-0.159150	-0.153950	0.026750	-0.213950	-0.026750	0.931150	0.504650	0.878550	-0.191850	1.126650	1.842250
GENE189X	hsa-miR-301b-4395503	hsa-miR-301b-4395503	1.000000	-0.609500	-0.596900	-0.555200	-0.418400	-0.641600	-0.451800	1.459700	3.088800	2.488200	0.418400	0.706600	1.418200
GENE143X	hsa-miR-199a-5p-4373272	hsa-miR-199a-5p-4373272	1.000000	-0.122950	-0.111450	-1.071050	0.120150	-0.142250	0.042850	-0.042850	1.613050	0.986650	-0.115350	0.193850	1.896450
GENE170X	hsa-miR-24-2#-002441	hsa-miR-24-2#-002441	1.000000	-0.130800	-0.120200	-1.093400	0.076100	-0.145700	0.041500	-0.041500	0.580400	0.953500	-0.121200	0.184400	0.865300
GENE91X	hsa-miR-130a-4373145	hsa-miR-130a-4373145	1.000000	-0.096200	-0.097600	-0.058500	0.087900	-0.140400	0.054400	-0.054400	0.584100	0.949100	-0.106400	0.185400	0.916600
GENE305X	hsa-miR-95-4373011	hsa-miR-95-4373011	1.000000	-0.113050	-0.093350	-0.062550	0.120550	-0.139650	0.032350	-0.032350	0.582650	0.973350	-0.131050	0.185750	0.908350
GENE145X	hsa-miR-19a-4373099	hsa-miR-19a-4373099	1.000000	-0.251550	-1.162550	-0.202550	-0.051550	0.728950	-0.091250	0.821750	0.473150	0.824250	-0.254450	0.051550	0.749350
GENE187X	hsa-miR-29c-4395171	hsa-miR-29c-4395171	1.000000	-0.458200	-0.465400	-0.416600	-0.227300	0.522600	-0.296500	0.627600	0.227300	0.608900	-0.470400	0.851200	0.547700
GENE198X	hsa-miR-30e-3p-000422	hsa-miR-30e-3p-000422	1.000000	-0.117000	-0.086700	-0.066700	0.051800	0.887100	0.037800	-0.037800	0.576900	-0.044800	-0.125100	0.203900	0.920300
GENE174X	hsa-miR-26a-4395166	hsa-miR-26a-4395166	1.000000	-0.187800	-0.177100	-0.158300	0.021800	0.797000	-0.021800	0.935900	0.509600	-0.126800	-0.188000	0.120100	0.851600
GENE257X	hsa-miR-499-5p-4381047	hsa-miR-499-5p-4381047	1.000000	-0.237700	-0.235400	-0.206000	-0.058300	0.750500	-0.092500	0.857800	0.420800	0.836500	-0.243900	0.058300	1.753000
GENE92X	hsa-miR-130b-4373144	hsa-miR-130b-4373144	1.000000	0.183150	0.175450	-0.797450	-0.606650	-0.838150	-0.698950	0.255850	-0.174550	0.238450	0.174550	-0.513650	1.200450
GENE201X	hsa-miR-320B-002844	hsa-miR-320B-002844	1.000000	0.166950	1.162750	-0.815050	-0.663650	-0.883850	-0.694750	0.231550	-0.166950	0.200250	-0.858350	0.448250	2.127250
GENE240X	hsa-miR-454#-001996	hsa-miR-454#-001996	1.000000	0.891650	-0.114550	-0.059150	0.097050	-1.150050	0.037250	-0.037250	-0.459550	-0.048550	0.900450	0.170050	1.894650
GENE22X	hsa-miR-518b-4373246	hsa-miR-518b-4373246	1.000000	0.941700		-0.007300	2.064400	-1.116900	0.000000	-0.009700	0.651600	-1.066400	-1.100000	1.183700	1.909300
GENE161X	hsa-miR-214-4395417	hsa-miR-214-4395417	1.000000	-0.087450	0.926850	-0.055650	0.099350	-0.100450	0.034750	-0.034750	0.604450	-0.042450	-0.107950	0.199850	0.926250
GENE18X	hsa-miR-331-5p-4395344	hsa-miR-331-5p-4395344	1.000000	-2.635200		-1.668500	2.515400	-0.690300	-0.452300	0.452300	2.012000		-0.636300	1.629500	2.284700
GENE271X	hsa-miR-550-002410	hsa-miR-550-002410	1.000000	-1.082650	-1.095850	-1.078550	1.086050	-1.123850	0.046450	0.983850	0.582050	-0.046450	-1.108050	0.232850	0.939350
GENE227X	hsa-miR-376a-4373026	hsa-miR-376a-4373026	1.000000	-0.235550	0.784350	-0.198250	0.969450	-0.253150	-0.070450	0.841050	1.445650	-0.165750	-0.246550	0.070450	0.787650
GENE270X	hsa-miR-550-001544	hsa-miR-550-001544	1.000000	-0.075600	-1.073800	-2.054500	3.123400	-1.124600	0.075600	3.037000	2.586500	-1.026700	-1.098300	3.249900	2.889300
GENE274X	hsa-miR-590-3P-002677	hsa-miR-590-3P-002677	1.000000	-0.095350	-0.097550	-0.078850	1.103650	-0.151050	0.040050	1.996850	2.593750	-0.040050	-0.118350	2.226950	1.917750
GENE97X	hsa-miR-135a-4373140	hsa-miR-135a-4373140	1.000000	0.866050	-1.135750	-0.129550	0.073950	-0.178750	1.003550	0.970150	1.537750	-0.073950	-0.140250	1.151450	-0.139650
GENE52X	hsa-let-7b-4395446	hsa-let-7b-4395446	1.000000	-0.036250	-0.025550	-0.002350	0.191750	-0.074650	0.123050	0.036850	0.683950	0.002350	-0.030150	0.281950	-0.022050
GENE192X	hsa-miR-30a-3p-000416	hsa-miR-30a-3p-000416	1.000000	-0.040200	-0.016800	-0.009300	0.166400	-0.090700	0.090900	0.052800	0.649300	0.009300	-0.047600	0.267400	-0.053400
GENE216X	hsa-miR-345-4395297	hsa-miR-345-4395297	1.000000	-0.051750	-0.046250	0.004950	0.147150	-0.086050	0.107450	0.025150	0.636950	-0.004950	-0.042050	0.260750	-0.062950
GENE309X	hsa-miR-99b#-002196	hsa-miR-99b#-002196	1.000000	-0.079750	-0.047650	-0.034950	0.094350	-0.081450	0.079350	0.008750	1.623050	-0.008750	0.929250	1.229450	-0.081550
GENE253X	hsa-miR-493-4395475	hsa-miR-493-4395475	1.000000	0.827700	0.841800	-0.147200	0.016900	-1.204600	-0.016900	0.897200	1.483200	-0.121600	-0.174900	2.124100	-0.159200
GENE228X	hsa-miR-376c-4395233	hsa-miR-376c-4395233	1.000000	-0.017050	-0.021350	-0.024850	0.134150	-1.053450	0.163950	0.017050	0.665150	0.029750	-0.073450	0.244450	-0.021950
GENE13X	hsa-miR-218-2#-002294	hsa-miR-218-2#-002294	1.000000	-0.018150	0.003150	-0.003150	-0.823850		0.147850	1.072150	0.672050	0.041650	-0.018950		-0.020350
GENE65X	hsa-miR-107-4373154	hsa-miR-107-4373154	1.000000	-0.091950	1.000450	-0.090650	-0.929550	-0.174150	0.043150	1.952850	0.563050	-0.043150	-1.143050	0.186750	0.821150
GENE243X	hsa-miR-455-5p-4378098	hsa-miR-455-5p-4378098	1.000000	-0.048100	-0.045200	-0.013600	-0.865600	-0.071100	1.093600	1.039000	0.635100	0.013600	-1.087900	0.247600	0.952700
GENE125X	hsa-miR-181a-4373117	hsa-miR-181a-4373117	1.000000	-0.110350	-0.067450	-0.052550	0.052550	-0.154350	0.961950	0.968250	0.549250	0.945350	-0.120550	0.134950	-0.148750
GENE295X	hsa-miR-769-5p-001998	hsa-miR-769-5p-001998	1.000000	0.514150	-0.468450	-0.460150	-0.280450	-0.532050	0.674950	0.586050	0.199150	0.596550	-0.473550	-0.199150	0.496550
GENE48X	hsa-miR-941-002183	hsa-miR-941-002183	1.000000	-0.362950	-1.372950	-0.346650	0.818950	-0.355950	1.792750	2.706250	0.346650	-1.335450	-0.347450	1.940950	0.636050
GENE153X	hsa-miR-20a#-002437	hsa-miR-20a#-002437	1.000000	-0.045300	-1.053000	-0.019600	0.137500	-1.086500	1.107100	1.029800	-0.366500	0.019600	-0.049700	0.235900	0.968100
GENE126X	hsa-miR-181c#-002333	hsa-miR-181c#-002333	1.000000	-0.008550	-0.998550	0.008550	0.168250	-0.020350	0.103450	1.196350	-0.234850	0.055550	-0.965350	0.306350	-0.029150
GENE285X	hsa-miR-655-4381015	hsa-miR-655-4381015	1.000000	-0.098150	-1.105050	-0.051550	1.128050	-1.120450	0.051550	0.933350	-0.395950	0.970750	-1.069650	0.213550	0.981450
GENE186X	hsa-miR-29b-4373288	hsa-miR-29b-4373288	1.000000	-1.029300	-0.004300	0.004300	0.176600	-0.049900	0.125100	1.037300	-0.351100	0.054400	-0.011200	0.277000	-0.019500
GENE3X	hsa-miR-519e-4395481	hsa-miR-519e-4395481	1.000000	-0.150000		-1.026300	1.054900	0.788700	0.075600	0.934900	-0.424900	-0.075600	-1.111600	1.120700
GENE133X	hsa-miR-191#-002678	hsa-miR-191#-002678	1.000000	-0.115100	-1.096600	-1.086100	1.069600	0.881800	0.041900	0.988900	-0.445400	-0.041900	-0.101400	0.200300	0.885400
GENE260X	hsa-miR-502-3p-4395194	hsa-miR-502-3p-4395194	1.000000	-0.021300	0.005800	-0.978900	1.200200	-0.026400	1.145600	1.097400	-0.322900	0.064100	-0.005800	-0.713300	1.002900
GENE23X	hsa-miR-520D-3P-002743	hsa-miR-520D-3P-002743	1.000000	0.354950	-0.679050	-0.615050	1.456550	1.313350	0.490050		1.037450		-0.648050	-0.354950	-0.668350
GENE282X	hsa-miR-636-4395199	hsa-miR-636-4395199	1.000000	-0.042050	-0.108550	-1.060650	2.115350	0.887650	2.071650	0.006650	0.602450	-0.006650	-0.109850	1.210850	-0.101050
GENE159X	hsa-miR-213-000516	hsa-miR-213-000516	1.000000	0.951050	-0.972350	-0.956850	0.145050	-0.046950	2.133250	2.143650	-0.314950	0.046950	-0.994450	1.300750	-0.978750
GENE175X	hsa-miR-26b#-002444	hsa-miR-26b#-002444	1.000000	0.887450	-0.105750	-0.061250	0.052350	0.870050	1.069450	0.989350	-0.436750	-0.052350	-0.101650	0.177950	-0.105750
GENE144X	hsa-miR-199b-5p-4373100	hsa-miR-199b-5p-4373100	1.000000	-0.236500	-1.211800	0.792000	1.925400	0.735000	0.895100	-0.117500	-0.601600	-0.184200	-0.203300	0.117500	1.733100
GENE152X	hsa-miR-208-4373091	hsa-miR-208-4373091	1.000000	0.813650	-1.153050	0.842650	1.033350	-0.204750	0.976350	-0.126450	-0.503350	-0.124650	-0.174650	0.124650	0.837550
GENE31X	hsa-miR-1247-002893	hsa-miR-1247-002893	1.000000	0.870800	-0.162400	-1.110800		0.789200	0.000000	0.867900	0.555200	-0.131100	-0.188300	-0.893200	0.785200
GENE118X	hsa-miR-151-5P-002642	hsa-miR-151-5P-002642	1.000000	0.504550	-0.486350	-0.458950	-0.326650	0.481050	0.667650	0.574550	0.191150	-0.435350	-0.509750	-0.191150	0.500650
GENE63X	hsa-miR-106b#-002380	hsa-miR-106b#-002380	1.000000	1.765400	0.776300	-1.202700	-0.065600	1.715600	1.902000	-0.138800	-0.562400	-0.154500	-0.254700	0.065600	0.769700
GENE109X	hsa-miR-145-4395389	hsa-miR-145-4395389	1.000000	0.757550	-0.199350	-0.193350	-0.049550	0.740450	0.925450	-0.189350	0.442750	-0.189250	-0.249650	0.049550	0.774850
GENE312X	rno-miR-29c#-001818	rno-miR-29c#-001818	1.000000	0.536600	-0.463700	-0.423900	-0.279700	0.514400	0.697700	-0.380400	0.170400	0.594800	-0.487900	-0.170400	0.516600
GENE239X	hsa-miR-452-4395440	hsa-miR-452-4395440	1.000000	0.936300	-0.053500	-0.039000	0.122900	0.897300	0.087400	0.014900	0.606000	-0.014900	-0.080900	-0.783600	-0.080600
GENE307X	hsa-miR-99a#-002141	hsa-miR-99a#-002141	1.000000	0.959200	-0.027300	-0.011400	-0.875200	0.947600	1.117300	0.031600	0.637700	0.011400	-0.030900	-0.743600	-0.026600
GENE89X	hsa-miR-1290-002863	hsa-miR-1290-002863	1.000000	-0.001850	0.001850	-0.951750	-0.825650	-0.040150	1.160750	0.061450	-0.342950	0.055150	-0.016550	1.295650	0.992250
GENE108X	hsa-miR-145#-002149	hsa-miR-145#-002149	1.000000	-0.052750	-0.042950	-0.011850	-0.874450	0.922450	1.115250	0.028250	-0.367850	0.011850	-0.044750	0.258550	0.957150
GENE124X	hsa-miR-181a-2#-002317	hsa-miR-181a-2#-002317	1.000000	0.004750	-0.013250	-0.964150	-0.818050	-0.034650	1.169550	0.089450	-0.324850	1.070950	0.014350	0.301550	-0.004750
GENE179X	hsa-miR-27b#-002174	hsa-miR-27b#-002174	1.000000	-0.002100	0.002100	-0.954700	-0.814800	-0.030500	0.157600	0.060900	-0.295400	0.021100	-1.001300	0.278800	0.046800
GENE183X	hsa-miR-296-5p-4373066	hsa-miR-296-5p-4373066	1.000000	-0.021000	0.021000	-0.952800	-0.800000	-0.032600	0.173400	0.075600	-0.315200	0.054800	-1.003800	0.367700	1.028600
GENE288X	hsa-miR-671-3p-4395433	hsa-miR-671-3p-4395433	1.000000	-0.997500	0.020100	-0.950200	-0.800800	-0.017700	1.167600	0.091300	-0.314400	0.083000	-0.990700	0.332500	0.017700
GENE242X	hsa-miR-455-3p-4395355	hsa-miR-455-3p-4395355	1.000000	-1.055350	0.972850	-1.014950	-0.870350	-0.064650	0.084550	0.043950	0.614950	0.031250	-1.058650	0.233150	-0.031250
GENE32X	hsa-miR-125a-3p-4395310	hsa-miR-125a-3p-4395310	1.000000	-1.003500	-0.025900	-1.016600	0.179500	0.915900	1.137600	0.024700	0.598200	-0.951100	-0.024700	0.264600	-0.049100
GENE33X	hsa-miR-1267-002885	hsa-miR-1267-002885	1.000000	-0.319600	-0.418700	-1.378200		0.521500	0.737100	0.552700	0.239300	-0.376500	-0.380600	0.000000	0.587500
GENE76X	hsa-miR-1255B-002801	hsa-miR-1255B-002801	1.000000	-1.220400	-0.213300	-1.153400	-0.004400	0.789900	0.004400	0.899000	0.493900	-1.103100	-1.179600	0.081100	0.849200
GENE2X	hsa-miR-519d-4395514	hsa-miR-519d-4395514	1.000000	-1.182150	-0.133150	-1.121850	-0.986850	0.852750		0.925150		-1.123650	0.822450	0.133150	1.818250
GENE264X	hsa-miR-512-3p-4381034	hsa-miR-512-3p-4381034	1.000000	-1.275850	-0.274650	-0.218050	-0.056950	-0.300750	1.885150	2.797150	2.434050	-0.207350	0.742250	0.056950	2.724050
GENE41X	hsa-miR-362-3p-4395228	hsa-miR-362-3p-4395228	1.000000	-0.692000	-0.695600	-0.674500	0.505300	0.267200	1.455200		0.000000	0.371600	-1.687300	-0.385800	1.306000
GENE194X	hsa-miR-30b-4373290	hsa-miR-30b-4373290	1.000000	-0.516100	-0.494700	-0.469500	-0.299200	0.483200	0.695100	0.576100	0.205600	0.584200	-0.506500	-0.205600	0.514000
GENE197X	hsa-miR-30d-000420	hsa-miR-30d-000420	1.000000	-0.265350	-0.257550	-0.215250	-0.051850	0.712250	0.923050	-0.175750	0.403750	0.802250	-0.296350	0.051850	0.747150
GENE276X	hsa-miR-598-4395179	hsa-miR-598-4395179	1.000000	-0.111850	-0.122550	-0.094550	0.062750	-0.167150	1.040350	-0.062750	0.524050	0.939450	-0.120250	0.144950	0.860050
GENE315X	RNU44-4373384	RNU44-4373384	1.000000	-0.148950	-0.107450	-0.077050	0.066250	-0.197050	1.033350	-0.066250	0.594950	0.941050	-0.154750	0.183550	0.890950
GENE160X	hsa-miR-214#-002293	hsa-miR-214#-002293	1.000000	-0.069450	-0.052350	-0.026750	0.121850	-0.077450	1.100050	0.012250	0.615550	-0.012250	-0.080250	0.241550	0.929250
GENE254X	hsa-miR-494-4395476	hsa-miR-494-4395476	1.000000	-0.057350	-0.041050	-1.005750	1.145550	-0.079950	2.098250	0.041050	0.613850	-0.989650	-0.049850	0.240650	0.959150
GENE235X	hsa-miR-423-5p-4395451	hsa-miR-423-5p-4395451	1.000000	0.859150	-0.114550	-1.137550	0.036250	-0.185950	0.993550	-0.072850	0.533350	-0.036250	-0.160950	0.128350	0.864450
GENE278X	hsa-miR-625-4395542	hsa-miR-625-4395542	1.000000	-0.067050	-0.117450	-1.027650	0.108850	-0.095450	1.081250	0.006650	0.605350	-0.006650	-0.070150	0.234050	0.928850
GENE212X	hsa-miR-33a#-002136	hsa-miR-33a#-002136	1.000000	-0.153050	-1.136450	-0.093750	0.071650	0.832050	0.999250	-0.087050	0.532250	-0.071650	-0.156550	0.139750	0.860850
GENE291X	hsa-miR-720-002895	hsa-miR-720-002895	1.000000	-0.061050	-1.047550	-0.989550	0.154550	-0.059150	1.116550	0.035850	0.652350	0.033750	-0.033750	0.233450	-0.052350
GENE37X	hsa-miR-222#-002097	hsa-miR-222#-002097	1.000000	0.327000	-0.666700	-0.618900	-0.508400	0.285900	-0.542500	0.442700	0.000000	0.436100		0.655100	-0.687800
GENE139X	hsa-miR-194-4373106	hsa-miR-194-4373106	1.000000	0.004100	-0.972900	-0.977600	-0.829500	-0.036200	0.144800	1.103500	0.668400	1.080000	-0.004100	1.308600	-0.009600
GENE150X	hsa-miR-203-4373095	hsa-miR-203-4373095	1.000000	-0.422700	-0.397200	-1.393300	-0.247300	-0.439400	0.733000	1.666600	0.247300	1.659400	0.597600	1.885200	-0.403800
GENE57X	hsa-let-7g-4395393	hsa-let-7g-4395393	1.000000	-0.134500	-0.136400	-0.129800	0.017100	0.841200	-0.017100	0.934600	0.515000	0.949600	-0.167800	0.137300	-0.160600
GENE185X	hsa-miR-29a-4395223	hsa-miR-29a-4395223	1.000000	-0.157300	-0.145100	-0.128700	0.019000	0.822700	-0.019000	0.925200	0.510100	0.914700	-0.173600	0.127900	-0.162600
GENE149X	hsa-miR-200c-4395411	hsa-miR-200c-4395411	1.000000	-0.254550	-0.224050	-0.200150	-0.055150	0.708750	-0.086350	0.813550	0.481950	0.818050	0.766250	0.055150	-0.262050
GENE213X	hsa-miR-340#-002259	hsa-miR-340#-002259	1.000000	0.894500	-0.100300	-0.081700	-0.948600	0.846000	0.033000	-0.033000	0.558500	0.934200	-0.114500	0.177600	-0.104700
GENE205X	hsa-miR-328-4373049	hsa-miR-328-4373049	1.000000	0.503900	-0.474600	-0.447000	-1.293200	0.485600	0.680000	0.599900	0.193600	0.559900	-0.468300	-0.193600	-1.478600
GENE267X	hsa-miR-532-5p-4380928	hsa-miR-532-5p-4380928	1.000000	0.525750	-0.461850	-0.447550	-0.291050	0.492450	0.663150	0.601850	0.192450	0.586950	-0.493950	-0.192450	-0.477350
GENE69X	hsa-miR-1179-002776	hsa-miR-1179-002776	1.000000	-0.028250	-1.022550	-1.026050	0.131150	-1.057450	0.119150	0.036150	0.614050	0.028250	-1.050650	0.248450	-1.052650
GENE223X	hsa-miR-370-4395386	hsa-miR-370-4395386	1.000000	0.012150	-0.022350	-0.969450	0.188950	-1.049550	1.157250	0.043550	0.658450	-0.924450	-0.012150	0.281450	-2.020850
GENE24X	hsa-miR-543-002376	hsa-miR-543-002376	1.000000	-0.838700	-1.841500			0.152300	0.322000	0.154300	-0.152300	0.225200	-0.831900	0.402100	-2.837100
GENE102X	hsa-miR-139-5p-4395400	hsa-miR-139-5p-4395400	1.000000	-0.015700	-1.017600	0.015700	0.202600	-0.058100	0.151400	0.061700	-0.346600	0.041300	-0.030400	0.293400	-1.032200
GENE54X	hsa-let-7d-4395394	hsa-let-7d-4395394	1.000000	0.008300	-0.007800	-0.972100	-0.804200	-0.038400	0.133900	0.069100	-0.320500	0.049400	0.007800	0.308800	-0.999700
GENE115X	hsa-miR-149-4395366	hsa-miR-149-4395366	1.000000	0.023550	0.029450	-0.952950	-0.805350	-0.023550	0.167750	-0.914150	-0.344950	0.055450	0.028750	0.310550	-1.998350
GENE100X	hsa-miR-138-4395395	hsa-miR-138-4395395	1.000000	1.402250	-0.608650	-0.597750	-0.446550	2.343350	1.520250	0.446550	-0.958550	1.455450	2.384950	-1.316250	-6.623550
GENE42X	hsa-miR-379-4373349	hsa-miR-379-4373349	1.000000	0.308800	-0.651000		-0.521500	-0.718600	0.475700	0.407100	0.000000	0.393000	0.313500	-0.370900	-1.682300
GENE98X	hsa-miR-135b-4395372	hsa-miR-135b-4395372	1.000000	0.156700	-0.808700	-0.798800	-0.633700	0.147700	0.340600	0.265200	-0.147700	0.235100	0.174700	-0.494900	-1.820900
GENE255X	hsa-miR-495-4381078	hsa-miR-495-4381078	1.000000	0.009050	0.011950	-0.965550	0.188150	-1.064450	1.143050	1.071450	-0.331850	1.053450	-0.009050	-0.727850	-3.004450
GENE87X	hsa-miR-128-4395327	hsa-miR-128-4395327	1.000000	0.626350	0.684550	-0.339650	-1.186950	-0.397550	0.797050	0.714350	0.320750	-0.320750	-1.394250	0.945750	-4.371050
GENE202X	hsa-miR-323-3p-4395338	hsa-miR-323-3p-4395338	1.000000	0.170900	0.181200	0.179100	-0.669700	0.141800	1.300600	-0.782700	-0.141800	0.238400	-0.862700	-0.526600	-2.830800
GENE299X	hsa-miR-9#-002231	hsa-miR-9#-002231	1.000000	1.005850	0.004950	0.042050	-0.789750	0.987250	1.161750	-0.913650	-0.323550	0.066150	-0.004950	-0.699750	-6.982750
GENE300X	hsa-miR-9-4373285	hsa-miR-9-4373285	1.000000	0.906150	0.948350	-0.025350	-2.865750	0.926550	2.111350	0.004850	0.615550	-0.004850	-0.062350	-0.736450	-6.075750
GENE99X	hsa-miR-136#-002100	hsa-miR-136#-002100	1.000000	0.511750	0.536850	-0.443150	0.691950	-0.521850	-0.338150	0.584950	0.180350	-0.411650	1.483450	-0.180350	-2.464950
GENE232X	hsa-miR-410-4378093	hsa-miR-410-4378093	1.000000	-0.137100	0.865300	-0.103600	0.074600	-1.164100	0.963400	0.960400	-0.462500	-0.074600	1.868600	0.176600	-5.153000
GENE219X	hsa-miR-34b-002102	hsa-miR-34b-002102	1.000000	0.890400	-0.097100	-0.071800	2.067300	-0.160700	0.035500	-0.035500	0.577400	-0.062100	0.877300	1.201000	-3.140600
GENE93X	hsa-miR-132-4373143	hsa-miR-132-4373143	1.000000	-0.145250	-1.108750	-0.109950	0.056850	-1.178050	0.032750	-0.032750	0.543650	0.961050	0.874150	0.176950	-4.120750
GENE158X	hsa-miR-212-4373087	hsa-miR-212-4373087	1.000000	-0.017300	-1.029400	0.017300	0.174700	-1.066200	0.140700	-0.947300	0.666100	0.039800	-0.035100	0.260000	-5.048500
GENE231X	hsa-miR-409-3p-002332	hsa-miR-409-3p-002332	1.000000	-0.249100	-0.234400	0.778900	-0.056100	-1.267900	0.904700	-0.162000	0.446000	0.819400	0.776800	0.056100	-2.248500
GENE165X	hsa-miR-221-4373077	hsa-miR-221-4373077	1.000000	-0.144000	-0.195200	-1.127500	0.064800	-0.168200	0.075400	-0.064800	0.560300	0.926600	0.832800	0.186900	-2.157600
GENE166X	hsa-miR-222-4395387	hsa-miR-222-4395387	1.000000	-0.107050	-0.072850	-0.066150	0.077950	-0.134650	0.048450	-0.048450	0.570750	0.947650	0.893250	0.181050	-1.099250
GENE313X	rno-miR-7#-001338	rno-miR-7#-001338	1.000000	-0.069900	-0.072800	-0.051500	0.098500	-0.111100	0.084800	0.009000	0.620400	-0.009000	0.901500	0.212800	-1.092800
GENE82X	hsa-miR-127-3p-4373147	hsa-miR-127-3p-4373147	1.000000	-0.138000	0.854400	-0.116800	0.051900	-0.152800	1.047700	-0.051900	0.562100	0.949400	-0.133100	0.171000	-2.110100
GENE233X	hsa-miR-411-4381013	hsa-miR-411-4381013	1.000000	-0.131650	0.888350	-0.087650	0.056850	-1.164050	0.024650	-0.024650	0.577750	0.946850	-0.105650	0.205750	-2.101950
GENE246X	hsa-miR-485-3p-4378095	hsa-miR-485-3p-4378095	1.000000	-0.037400	-0.045400	-0.997600	0.117200	-0.069600	1.123100	0.037400	0.638400	2.010200	-0.041700	1.268600	-2.064100
GENE53X	hsa-let-7c-4373167	hsa-let-7c-4373167	1.000000	-0.036800	0.001700	-0.001700	-0.817300	-0.049700	0.139400	0.038400	0.659800	0.037700	-1.046000	0.279300	-1.034800
GENE249X	hsa-miR-487b-4378102	hsa-miR-487b-4378102	1.000000	-0.038500	0.010000	1.009100	-0.843300	-1.038000	0.122900	2.047600	0.661100	1.053700	-0.010000	-0.737000	-3.017200
GENE268X	hsa-miR-539-4378103	hsa-miR-539-4378103	1.000000	-0.012500	0.012500	2.056600	-0.830400	-1.044600	0.164200	1.086100	0.686200	0.050900	-1.019300	-1.731100	-4.036500
GENE215X	hsa-miR-342-3p-4395371	hsa-miR-342-3p-4395371	1.000000	0.532300	-0.484500	-0.458200	-0.304300	-0.534400	0.685800	0.606900	0.194900	0.578500	0.506100	-0.194900	-0.476200
GENE290X	hsa-miR-708-4395452	hsa-miR-708-4395452	1.000000	0.755050	-1.227350	-0.199850	-0.046850	-0.284350	-0.103450	0.843450	0.457350	0.813550	0.769650	0.046850	-2.268750
GENE306X	hsa-miR-98-4373009	hsa-miR-98-4373009	1.000000	0.882250	-1.098250	-0.087150	0.089050	-0.145450	0.087150	0.989050	-0.431750	0.950250	-0.113650	0.191950	-1.130550
GENE20X	hsa-miR-517a-4395513	hsa-miR-517a-4395513	1.000000	-1.050850		-0.023550	0.150750	-0.048750	2.120750	-0.953150		0.023550	0.987350	-0.730650	0.046250
GENE67X	hsa-miR-10b#-002315	hsa-miR-10b#-002315	1.000000	-0.012850	-0.063250	0.012850	0.168150	-1.060850	0.153250	0.048650	-0.360350	0.047650	0.982650	-0.715450	-0.033850
GENE258X	hsa-miR-500-4395539	hsa-miR-500-4395539	1.000000	-0.035550	-1.016550	0.031750	0.182650	-0.032850	0.144550	0.078450	-0.357750	0.029650	0.985550	-0.764850	-0.029650
GENE66X	hsa-miR-10a-4373153	hsa-miR-10a-4373153	1.000000	0.007250	1.072850	0.023550	-0.824750	-0.025350	0.123050	1.043650	-0.335750	1.085450	-0.014650	-1.696450	-0.007250
GENE68X	hsa-miR-10b-4395329	hsa-miR-10b-4395329	1.000000	0.932000	-0.012100	-0.031600	-3.875100	-1.115500	1.080900	1.028300	-2.348800	0.012100	0.906200	-4.782700	0.923900
GENE181X	hsa-miR-28-3p-4395557	hsa-miR-28-3p-4395557	1.000000	0.004750	0.004850	0.042150	-0.824050	-0.035850	0.181850	0.109450	-0.342850	0.069450	-0.004750	-0.727350	-0.005950
GENE195X	hsa-miR-30c-4373060	hsa-miR-30c-4373060	1.000000	-0.001200	0.001200	0.039000	-0.831700	-0.037100	1.174600	0.079500	-0.325500	0.028000	0.008800	-0.709100	-0.010400
GENE151X	hsa-miR-204-4373094	hsa-miR-204-4373094	1.000000	-0.003000	0.006800	0.041900	-1.836300	-0.028800	1.141800	0.085500	-0.305400	0.049100	0.003000	-0.702400	-0.990600
GENE214X	hsa-miR-340-4395369	hsa-miR-340-4395369	1.000000	0.013200	0.001600	0.027100	-0.803000	-0.048600	0.145200	0.070300	-0.338800	0.039100	-0.001600	-0.719500	-1.030800
GENE96X	hsa-miR-134-4373299	hsa-miR-134-4373299	1.000000	0.927300	-1.079600	1.951400	-0.896800	0.896800	2.086000	-0.977100	-1.386300	1.083900	2.959400	-1.771900	-2.076200
GENE209X	hsa-miR-338-3p-4395363	hsa-miR-338-3p-4395363	1.000000	-0.007900	0.015300	0.007900	-0.824500	0.981500	1.155600	-0.938900	-0.311400	1.084800	0.024200	-1.692600	-1.011200
GENE234X	hsa-miR-422a-4395408	hsa-miR-422a-4395408	1.000000	0.004550	-1.015750	0.043650	-0.804550	0.973850	0.158150	-0.911950	-1.313450	1.071750	-0.004550	-1.720350	0.013150
GENE72X	hsa-miR-1201-002781	hsa-miR-1201-002781	1.000000	-0.033350	-1.078250	-0.026550	-0.869650	0.919050	0.082850	0.049750	-0.351350	0.026550	0.914650	-0.700050	0.942550
GENE210X	hsa-miR-339-3p-4395295	hsa-miR-339-3p-4395295	1.000000	-0.014750	-1.006650	0.014750	0.177450	-0.048150	0.143650	0.064550	-0.340250	0.051250	-0.018950	-0.751450	0.997150
GENE15X	hsa-miR-299-5p-4373188	hsa-miR-299-5p-4373188	1.000000	-0.986350			-0.802350	-0.023250	0.187150	0.122550	-0.312950	0.098550	0.023250	-1.684150	1.008350
GENE287X	hsa-miR-664-002897	hsa-miR-664-002897	1.000000	-0.850700	-0.833800	-0.788700	-0.639800	0.132500	0.323400	0.268300	-0.132500	0.220200	0.174700	-0.529900	0.171700
GENE211X	hsa-miR-339-5p-4395368	hsa-miR-339-5p-4395368	1.000000	-0.008000	0.057800	-0.940100	-0.779700	-0.016100	0.148900	0.099300	-0.317100	0.088600	0.014400	-0.683500	0.008000
GENE94X	hsa-miR-133a-4395357	hsa-miR-133a-4395357	1.000000	0.024750	-0.976550	0.079550	-0.769950	-0.007750	0.210250	-0.898550	-0.306950	0.103150	0.007750	-0.674050	0.018950
GENE275X	hsa-miR-590-5p-4395176	hsa-miR-590-5p-4395176	1.000000	0.188850	-0.795250	0.210750	-0.661750	0.159850	-0.672050	-0.750950	-0.159850	0.261450	0.185850	-0.521850	0.174050
GENE79X	hsa-miR-126#-000451	hsa-miR-126#-000451	1.000000	0.188700	-0.822400	-0.807100	-0.640000	0.147200	0.345900	-0.747000	-0.147200	0.233200	0.178100	-0.542000	0.170900
GENE314X	RNU44-001094	RNU44-001094	1.000000	0.186250	-0.848350	-0.807350	-0.662850	0.151950	0.321550	-0.734950	-0.151950	0.263750	0.196850	-0.524550	0.152650
GENE230X	hsa-miR-378-002243	hsa-miR-378-002243	1.000000	0.173550	-0.835550	-0.812650	-0.599350	0.120450	0.341950	-0.713950	-0.120450	0.215550	0.183650	-1.504250	1.217750
GENE283X	hsa-miR-642-4380995	hsa-miR-642-4380995	1.000000	0.030500	0.030700	-0.944100	-0.775800	-0.011800	0.192500	-0.926100	-0.278600	1.079800	0.011800	-0.685500	0.017700
GENE247X	hsa-miR-486-3p-4395204	hsa-miR-486-3p-4395204	1.000000	0.825150	0.838550	-0.158250	0.025750	0.805250	-0.025750	-1.085850	-0.498250	0.887250	-0.177450	-1.888350	0.843650
GENE137X	hsa-miR-193a-5p-4395392	hsa-miR-193a-5p-4395392	1.000000	0.563500	0.536000	0.597300	-0.248300	0.546000	-0.296000	0.663000	0.248300	-0.358600	-0.435800	-1.155800	-0.422800
GENE318X	U6 snRNA-001973	U6 snRNA-001973	1.000000	0.004850	-0.044050	-0.046150	-0.137950	0.023550	0.000750	-0.140850	0.426450	0.107150	0.017350	-0.302550	-0.000750
GENE110X	hsa-miR-146a-4373132	hsa-miR-146a-4373132	1.000000	0.014000	-1.004800	0.021300	0.180900	-0.014000	-0.852200	0.049200	-0.334300	0.059200	-0.016300	-0.711900	0.024700
GENE138X	hsa-miR-193b-4395478	hsa-miR-193b-4395478	1.000000	-0.002800	-1.007200	0.053700	1.192400	-0.023700	-0.848100	0.059300	-0.324200	0.083300	0.002800	-0.700400	0.017000
GENE116X	hsa-miR-150-4373127	hsa-miR-150-4373127	1.000000	0.162950	-0.856550	-0.819350	0.350250	1.134150	-0.706050	0.240350	-0.162550	0.231650	0.162550	-0.571350	-0.855950
GENE168X	hsa-miR-224-4395210	hsa-miR-224-4395210	1.000000	0.156800	-0.835100	0.177000	0.331600	1.122400	-0.701400	0.217900	-0.156800	0.223300	-0.853200	-0.559600	-0.856000
GENE132X	hsa-miR-190-4373110	hsa-miR-190-4373110	1.000000	-0.246400	-0.217700	0.779800	-0.044200	0.699400	-1.114700	0.840700	0.449100	-0.156300	-0.248900	0.044200	0.747800
GENE207X	hsa-miR-335#-002185	hsa-miR-335#-002185	1.000000	0.495750	-0.505150	0.530450	0.662750	0.450450	-1.354350	1.581450	-0.803850	-0.450450	0.501750	-1.209850	-1.513850
GENE208X	hsa-miR-335-4373045	hsa-miR-335-4373045	1.000000	-0.025100	1.002400	1.027500	1.169400	-0.063700	-0.875700	2.078100	-0.345600	0.025100	2.005700	-0.704000	-1.033200
GENE136X	hsa-miR-193a-3p-4395361	hsa-miR-193a-3p-4395361	1.000000	-0.002200	-0.028600	0.043100	2.170200	-0.023900	-1.851800	1.069700	-0.331000	-0.937100	0.002200	0.298600	0.023000
GENE269X	hsa-miR-545-4395378	hsa-miR-545-4395378	1.000000	0.910200	-0.080200	-0.047400	2.104500	-0.126100	0.047400	1.989000	-0.442400	-1.031400	-0.105600	0.213200	0.885300
GENE289X	hsa-miR-7-2#-002314	hsa-miR-7-2#-002314	1.000000	0.006900	-0.997600	-0.006900	1.086700	0.958200	-0.853400	2.086900	-0.299900	-0.949800	0.984800	-0.727000	0.992000
