# Supplementary material for: MicroRNA profiling in the left atrium in patients with non-valvular paroxysmal atrial fibrillation
Source: BMC Cardiovasc Disord. 2015 Aug 29;15:97. doi: 10.1186/s12872-015-0085-2 (PMC4553004; doi:10.1186/s12872-015-0085-2)
Supplement: Additional file 6: — Table S4. The most overrepresented pathways for miRNAs’ targets according to KEGG. (DOCX 44 kb) [file 12872_2015_85_MOESM6_ESM.zip › Additional Supporting DATA/Cluster data/cluster-1.gtr]

NODE1X	GENE185X	GENE57X	0.999762
NODE2X	GENE302X	GENE59X	0.999690
NODE3X	GENE104X	GENE103X	0.999464
NODE4X	GENE117X	GENE64X	0.999461
NODE5X	GENE279X	GENE8X	0.999423
NODE6X	GENE314X	GENE79X	0.999354
NODE7X	GENE305X	GENE91X	0.999223
NODE8X	GENE252X	GENE140X	0.999178
NODE9X	GENE317X	GENE316X	0.999088
NODE10X	GENE225X	GENE176X	0.999050
NODE11X	GENE272X	GENE51X	0.998777
NODE12X	GENE203X	GENE78X	0.998749
NODE13X	GENE276X	GENE315X	0.998493
NODE14X	NODE10X	GENE106X	0.997610
NODE15X	GENE216X	GENE192X	0.997262
NODE16X	GENE259X	GENE17X	0.996701
NODE17X	NODE15X	GENE52X	0.996480
NODE18X	GENE238X	GENE107X	0.980361
NODE19X	GENE29X	NODE16X	0.970380
NODE20X	GENE86X	GENE75X	0.949520
NODE21X	GENE181X	GENE68X	0.947409
NODE22X	GENE158X	GENE93X	0.941973
NODE23X	GENE154X	GENE146X	0.940973
NODE24X	GENE27X	NODE5X	0.935374
NODE25X	GENE301X	GENE95X	0.922679
NODE26X	GENE299X	GENE300X	0.919131
NODE27X	GENE127X	GENE9X	0.914994
NODE28X	GENE308X	GENE180X	0.913805
NODE29X	GENE36X	GENE4X	0.912455
NODE30X	GENE266X	GENE296X	0.912133
NODE31X	GENE102X	GENE24X	0.911516
NODE32X	GENE170X	GENE143X	0.909929
NODE33X	GENE172X	NODE23X	0.908542
NODE34X	GENE202X	NODE26X	0.906372
NODE35X	GENE98X	GENE42X	0.903812
NODE36X	GENE237X	GENE5X	0.901979
NODE37X	GENE44X	NODE19X	0.901686
NODE38X	GENE229X	GENE163X	0.901293
NODE39X	GENE303X	GENE193X	0.896754
NODE40X	GENE130X	GENE85X	0.895361
NODE41X	GENE274X	GENE270X	0.891455
NODE42X	GENE128X	GENE56X	0.889663
NODE43X	GENE268X	GENE249X	0.888799
NODE44X	GENE122X	GENE49X	0.885628
NODE45X	GENE232X	GENE99X	0.882940
NODE46X	GENE235X	GENE278X	0.882287
NODE47X	GENE171X	GENE21X	0.882149
NODE48X	GENE131X	GENE121X	0.880059
NODE49X	GENE226X	GENE188X	0.878719
NODE50X	GENE166X	GENE165X	0.875312
NODE51X	GENE150X	GENE139X	0.873498
NODE52X	NODE12X	GENE61X	0.872769
NODE53X	GENE142X	GENE35X	0.872219
NODE54X	NODE30X	NODE2X	0.872087
NODE55X	GENE74X	GENE28X	0.868976
NODE56X	GENE120X	NODE4X	0.868010
NODE57X	GENE233X	GENE82X	0.866143
NODE58X	GENE265X	GENE26X	0.866088
NODE59X	GENE25X	GENE7X	0.865927
NODE60X	GENE183X	GENE179X	0.865899
NODE61X	GENE115X	GENE54X	0.865535
NODE62X	GENE178X	NODE11X	0.865385
NODE63X	NODE48X	GENE105X	0.864510
NODE64X	NODE3X	NODE47X	0.860760
NODE65X	GENE123X	GENE62X	0.857824
NODE66X	GENE138X	GENE110X	0.854889
NODE67X	GENE262X	NODE24X	0.853061
NODE68X	GENE221X	GENE11X	0.852854
NODE69X	GENE214X	GENE151X	0.851898
NODE70X	NODE32X	NODE7X	0.850791
NODE71X	GENE196X	GENE40X	0.847844
NODE72X	GENE294X	GENE251X	0.844020
NODE73X	GENE205X	GENE267X	0.841962
NODE74X	GENE231X	NODE22X	0.841311
NODE75X	GENE197X	NODE13X	0.839851
NODE76X	GENE133X	GENE3X	0.838969
NODE77X	GENE241X	GENE155X	0.838866
NODE78X	GENE87X	NODE34X	0.838407
NODE79X	GENE200X	GENE277X	0.836854
NODE80X	GENE248X	GENE70X	0.835885
NODE81X	GENE271X	GENE18X	0.835617
NODE82X	GENE309X	NODE17X	0.833040
NODE83X	GENE257X	GENE174X	0.832529
NODE84X	NODE49X	GENE114X	0.832461
NODE85X	NODE8X	GENE46X	0.832201
NODE86X	GENE169X	GENE256X	0.832191
NODE87X	GENE255X	NODE35X	0.831593
NODE88X	NODE39X	NODE52X	0.831232
NODE89X	NODE50X	GENE313X	0.830563
NODE90X	GENE230X	NODE6X	0.830451
NODE91X	GENE149X	NODE1X	0.830052
NODE92X	GENE306X	GENE290X	0.828195
NODE93X	NODE37X	NODE36X	0.827123
NODE94X	GENE147X	NODE33X	0.826857
NODE95X	NODE25X	NODE42X	0.825655
NODE96X	NODE18X	GENE1X	0.825072
NODE97X	GENE287X	GENE15X	0.824416
NODE98X	GENE194X	GENE41X	0.823694
NODE99X	GENE88X	GENE71X	0.822024
NODE100X	GENE112X	GENE58X	0.821871
NODE101X	NODE28X	NODE58X	0.821328
NODE102X	GENE182X	GENE119X	0.818466
NODE103X	GENE152X	GENE144X	0.817319
NODE104X	GENE275X	GENE94X	0.814912
NODE105X	NODE72X	NODE68X	0.814853
NODE106X	GENE189X	NODE62X	0.811444
NODE107X	GENE310X	GENE220X	0.808221
NODE108X	GENE236X	GENE134X	0.805100
NODE109X	GENE244X	GENE222X	0.803589
NODE110X	GENE111X	GENE50X	0.802329
NODE111X	GENE167X	GENE156X	0.800947
NODE112X	GENE113X	NODE67X	0.799095
NODE113X	GENE164X	NODE106X	0.798056
NODE114X	GENE250X	GENE135X	0.796877
NODE115X	GENE160X	GENE254X	0.796818
NODE116X	GENE109X	GENE63X	0.796432
NODE117X	GENE76X	GENE33X	0.796293
NODE118X	GENE187X	GENE145X	0.795189
NODE119X	NODE9X	GENE16X	0.793476
NODE120X	NODE14X	GENE60X	0.793308
NODE121X	GENE218X	GENE19X	0.791849
NODE122X	GENE148X	GENE101X	0.791794
NODE123X	GENE280X	NODE64X	0.790165
NODE124X	GENE243X	GENE65X	0.786891
NODE125X	GENE206X	NODE54X	0.786838
NODE126X	GENE195X	NODE21X	0.779990
NODE127X	NODE115X	NODE46X	0.777868
NODE128X	NODE63X	GENE14X	0.777420
NODE129X	NODE85X	NODE53X	0.777378
NODE130X	GENE90X	GENE73X	0.777211
NODE131X	GENE129X	NODE27X	0.776842
NODE132X	GENE168X	GENE116X	0.776694
NODE133X	GENE199X	NODE40X	0.776628
NODE134X	GENE34X	NODE29X	0.776330
NODE135X	GENE198X	NODE83X	0.775874
NODE136X	GENE234X	GENE209X	0.775711
NODE137X	GENE201X	GENE92X	0.775247
NODE138X	NODE44X	NODE93X	0.769806
NODE139X	GENE100X	NODE87X	0.768773
NODE140X	GENE246X	NODE57X	0.768203
NODE141X	GENE141X	GENE84X	0.767830
NODE142X	GENE39X	GENE6X	0.767259
NODE143X	NODE130X	NODE55X	0.767180
NODE144X	GENE219X	NODE45X	0.766929
NODE145X	GENE157X	GENE12X	0.762708
NODE146X	GENE118X	GENE31X	0.761954
NODE147X	NODE89X	NODE74X	0.758469
NODE148X	GENE217X	GENE304X	0.757642
NODE149X	GENE159X	GENE175X	0.757380
NODE150X	GENE227X	NODE41X	0.757245
NODE151X	GENE245X	NODE123X	0.755433
NODE152X	GENE286X	NODE80X	0.754660
NODE153X	GENE239X	GENE307X	0.753845
NODE154X	GENE273X	NODE88X	0.751063
NODE155X	NODE20X	GENE0X	0.749945
NODE156X	NODE109X	GENE263X	0.743803
NODE157X	NODE77X	NODE56X	0.742725
NODE158X	GENE45X	NODE112X	0.742285
NODE159X	NODE94X	NODE105X	0.738667
NODE160X	NODE70X	NODE113X	0.737708
NODE161X	NODE84X	NODE133X	0.736268
NODE162X	GENE38X	NODE134X	0.735949
NODE163X	GENE264X	GENE2X	0.732651
NODE164X	NODE139X	NODE78X	0.730267
NODE165X	GENE283X	NODE90X	0.730125
NODE166X	NODE157X	NODE65X	0.729862
NODE167X	GENE288X	NODE60X	0.727610
NODE168X	GENE208X	GENE207X	0.727004
NODE169X	GENE80X	NODE151X	0.725897
NODE170X	NODE144X	NODE147X	0.725723
NODE171X	GENE191X	GENE83X	0.725511
NODE172X	GENE153X	GENE48X	0.723415
NODE173X	GENE81X	NODE142X	0.722388
NODE174X	GENE269X	GENE136X	0.719955
NODE175X	NODE141X	GENE298X	0.719665
NODE176X	NODE117X	GENE32X	0.719082
NODE177X	GENE173X	NODE119X	0.717895
NODE178X	NODE124X	GENE13X	0.717697
NODE179X	GENE292X	GENE30X	0.715132
NODE180X	NODE121X	NODE138X	0.714940
NODE181X	GENE312X	NODE116X	0.714027
NODE182X	GENE108X	GENE89X	0.712833
NODE183X	NODE86X	NODE101X	0.712237
NODE184X	NODE69X	NODE126X	0.710533
NODE185X	GENE211X	NODE97X	0.706384
NODE186X	NODE111X	NODE145X	0.706346
NODE187X	NODE107X	GENE190X	0.705058
NODE188X	NODE125X	NODE95X	0.699083
NODE189X	GENE215X	NODE92X	0.696267
NODE190X	NODE129X	GENE10X	0.696238
NODE191X	GENE97X	NODE82X	0.694841
NODE192X	GENE126X	GENE285X	0.690407
NODE193X	NODE99X	NODE158X	0.689028
NODE194X	NODE81X	NODE150X	0.688088
NODE195X	NODE61X	NODE164X	0.684167
NODE196X	NODE75X	NODE98X	0.682519
NODE197X	NODE118X	NODE135X	0.682426
NODE198X	GENE212X	GENE291X	0.681518
NODE199X	GENE284X	NODE38X	0.680162
NODE200X	NODE110X	NODE162X	0.677048
NODE201X	GENE37X	NODE51X	0.676952
NODE202X	GENE223X	GENE69X	0.674401
NODE203X	GENE293X	GENE77X	0.672278
NODE204X	NODE174X	GENE289X	0.669382
NODE205X	NODE170X	NODE140X	0.668421
NODE206X	GENE282X	GENE23X	0.667339
NODE207X	GENE253X	NODE191X	0.665307
NODE208X	NODE120X	NODE160X	0.663909
NODE209X	NODE166X	NODE128X	0.660585
NODE210X	GENE210X	GENE72X	0.659046
NODE211X	GENE242X	NODE167X	0.658758
NODE212X	GENE204X	NODE100X	0.656772
NODE213X	NODE104X	NODE165X	0.656468
NODE214X	GENE161X	GENE22X	0.648591
NODE215X	NODE154X	NODE71X	0.647949
NODE216X	GENE295X	GENE125X	0.647521
NODE217X	GENE258X	GENE67X	0.646741
NODE218X	NODE122X	NODE173X	0.644258
NODE219X	NODE208X	NODE102X	0.638395
NODE220X	NODE108X	GENE43X	0.635486
NODE221X	NODE209X	NODE96X	0.634875
NODE222X	GENE96X	NODE136X	0.633558
NODE223X	NODE198X	NODE127X	0.631650
NODE224X	NODE183X	NODE193X	0.630236
NODE225X	GENE213X	NODE73X	0.625205
NODE226X	NODE195X	NODE31X	0.621335
NODE227X	NODE182X	GENE124X	0.619251
NODE228X	NODE159X	NODE221X	0.616471
NODE229X	GENE162X	NODE190X	0.612824
NODE230X	NODE215X	NODE199X	0.611243
NODE231X	GENE184X	GENE297X	0.609543
NODE232X	NODE161X	NODE180X	0.607231
NODE233X	NODE192X	NODE172X	0.603563
NODE234X	NODE220X	NODE131X	0.603366
NODE235X	NODE205X	NODE226X	0.603008
NODE236X	GENE240X	NODE137X	0.602469
NODE237X	GENE228X	NODE207X	0.602051
NODE238X	NODE181X	NODE146X	0.596216
NODE239X	NODE153X	NODE238X	0.595612
NODE240X	NODE152X	NODE171X	0.589169
NODE241X	NODE196X	NODE223X	0.588000
NODE242X	NODE184X	GENE66X	0.586691
NODE243X	NODE187X	NODE186X	0.583747
NODE244X	GENE53X	NODE43X	0.579415
NODE245X	NODE214X	NODE194X	0.576259
NODE246X	NODE176X	NODE163X	0.574121
NODE247X	NODE219X	NODE197X	0.573238
NODE248X	NODE188X	NODE230X	0.572965
NODE249X	NODE66X	NODE132X	0.572027
NODE250X	GENE224X	NODE59X	0.570126
NODE251X	NODE212X	GENE55X	0.565607
NODE252X	GENE260X	NODE76X	0.565064
NODE253X	NODE91X	NODE201X	0.560024
NODE254X	GENE261X	NODE114X	0.555859
NODE255X	NODE240X	NODE169X	0.553282
NODE256X	NODE175X	NODE231X	0.548974
NODE257X	NODE232X	NODE228X	0.544552
NODE258X	NODE244X	NODE235X	0.532340
NODE259X	NODE216X	NODE178X	0.528937
NODE260X	NODE185X	NODE213X	0.527648
NODE261X	NODE143X	NODE79X	0.521885
NODE262X	NODE242X	NODE222X	0.520180
NODE263X	NODE248X	NODE224X	0.520033
NODE264X	NODE189X	NODE258X	0.518852
NODE265X	NODE210X	NODE260X	0.511266
NODE266X	NODE168X	NODE204X	0.499292
NODE267X	NODE202X	NODE264X	0.497358
NODE268X	NODE206X	NODE252X	0.496698
NODE269X	NODE247X	NODE255X	0.496602
NODE270X	NODE177X	NODE257X	0.493672
NODE271X	NODE211X	NODE227X	0.492927
NODE272X	NODE251X	NODE229X	0.487442
NODE273X	NODE225X	NODE253X	0.483277
NODE274X	GENE177X	NODE155X	0.483015
NODE275X	NODE148X	NODE200X	0.471007
NODE276X	NODE203X	NODE156X	0.468920
NODE277X	GENE186X	NODE233X	0.462718
NODE278X	NODE263X	NODE270X	0.462297
NODE279X	NODE237X	NODE245X	0.455506
NODE280X	NODE217X	GENE20X	0.454238
NODE281X	NODE241X	NODE246X	0.449727
NODE282X	NODE149X	NODE268X	0.445709
NODE283X	GENE281X	NODE218X	0.434161
NODE284X	NODE234X	NODE275X	0.431860
NODE285X	NODE243X	NODE272X	0.428858
NODE286X	NODE256X	NODE276X	0.417555
NODE287X	NODE261X	NODE283X	0.399394
NODE288X	NODE262X	NODE265X	0.394300
NODE289X	NODE236X	NODE269X	0.392072
NODE290X	NODE277X	NODE259X	0.384330
NODE291X	GENE47X	NODE250X	0.381723
NODE292X	NODE271X	NODE281X	0.378146
NODE293X	NODE179X	NODE274X	0.374117
NODE294X	GENE247X	NODE288X	0.373223
NODE295X	GENE132X	NODE266X	0.368732
NODE296X	NODE103X	NODE282X	0.330493
NODE297X	NODE254X	NODE278X	0.329560
NODE298X	NODE295X	NODE249X	0.327456
NODE299X	NODE239X	NODE292X	0.325883
NODE300X	NODE285X	NODE297X	0.322006
NODE301X	GENE311X	NODE293X	0.304722
NODE302X	NODE280X	NODE294X	0.296292
NODE303X	NODE289X	NODE284X	0.295683
NODE304X	GENE318X	GENE137X	0.283949
NODE305X	NODE267X	NODE273X	0.275139
NODE306X	NODE296X	NODE299X	0.270765
NODE307X	NODE279X	NODE303X	0.262679
NODE308X	NODE290X	NODE306X	0.259270
NODE309X	NODE287X	NODE301X	0.245136
NODE310X	NODE307X	NODE300X	0.218689
NODE311X	NODE308X	NODE310X	0.180462
NODE312X	NODE302X	NODE304X	0.180123
NODE313X	NODE286X	NODE309X	0.131325
NODE314X	NODE311X	NODE313X	0.082802
NODE315X	NODE291X	NODE314X	0.052130
NODE316X	NODE305X	NODE312X	0.031410
NODE317X	NODE316X	NODE315X	0.002058
NODE318X	NODE298X	NODE317X	-0.052140
