# Supplementary material for: MicroRNA profiling in the left atrium in patients with non-valvular paroxysmal atrial fibrillation
Source: BMC Cardiovasc Disord. 2015 Aug 29;15:97. doi: 10.1186/s12872-015-0085-2 (PMC4553004; doi:10.1186/s12872-015-0085-2)
Supplement: Additional file 6: — Table S4. The most overrepresented pathways for miRNAs’ targets according to KEGG. (DOCX 44 kb) [file 12872_2015_85_MOESM6_ESM.zip › Additional Supporting DATA/Cluster data/cluster.atr]

NODE1X	ARRY10X	ARRY9X	0.469805
NODE2X	ARRY8X	ARRY1X	0.444028
NODE3X	ARRY2X	NODE2X	0.401198
NODE4X	NODE1X	ARRY11X	0.313358
NODE5X	ARRY7X	ARRY5X	0.246343
NODE6X	ARRY4X	ARRY3X	0.218035
NODE7X	NODE6X	ARRY0X	0.165810
NODE8X	NODE4X	ARRY12X	0.143013
NODE9X	NODE5X	ARRY6X	0.105734
NODE10X	NODE9X	NODE8X	0.065180
NODE11X	NODE3X	NODE7X	-0.014865
NODE12X	NODE10X	NODE11X	-0.089537
