# Supplementary material for: MicroRNA profiling in the left atrium in patients with non-valvular paroxysmal atrial fibrillation
Source: BMC Cardiovasc Disord. 2015 Aug 29;15:97. doi: 10.1186/s12872-015-0085-2 (PMC4553004; doi:10.1186/s12872-015-0085-2)
Supplement: Additional file 6: — Table S4. The most overrepresented pathways for miRNAs’ targets according to KEGG. (DOCX 44 kb) [file 12872_2015_85_MOESM6_ESM.zip › Additional Supporting DATA/Cluster data/cluster.cdt]

GID	miRNA	NAME	GWEIGHT	AF-01	AF-04	AF-05	AF-03	AF-02	N-01	AF-07	AF-06	AF-08	N-02	N-03	N-04	N-05
AID				ARRY0X	ARRY3X	ARRY4X	ARRY2X	ARRY1X	ARRY8X	ARRY6X	ARRY5X	ARRY7X	ARRY9X	ARRY10X	ARRY11X	ARRY12X
EWEIGHT				1.000000	1.000000	1.000000	1.000000	1.000000	1.000000	1.000000	1.000000	1.000000	1.000000	1.000000	1.000000	1.000000
GENE14X	hsa-miR-517a-4395513	hsa-miR-517a-4395513	1.000000	-1.074400	-0.072300	2.097200	-0.047100		0.999900	0.127200	-0.976700		0.000000	0.963800	-0.754200	0.022700
GENE61X	hsa-miR-10b#-002315	hsa-miR-10b#-002315	1.000000	-0.021300	-1.069300	0.144800	0.004400	-0.071700	0.000000	0.159700	0.040200	-0.368800	0.039200	0.974200	-0.723900	-0.042300
GENE218X	hsa-miR-372-4373029	hsa-miR-372-4373029	1.000000	-1.147600	-3.186900	0.000000	-0.125500	-1.129800	0.863300	0.039700	-3.088300	0.529100	0.889500	1.832700	-0.855900	0.852800
GENE89X	hsa-miR-133b-4395358	hsa-miR-133b-4395358	1.000000	0.030900	0.004200	0.228300	-0.969700	-0.968700	1.096900	-0.788100	0.108600	-0.281800	0.117500	-1.003300	-0.693500	0.000000
GENE209X	hsa-miR-342-3p-4395371	hsa-miR-342-3p-4395371	1.000000	0.337400	-0.729300	0.490900	-0.653100	-0.679400	0.368500	-0.499200	0.412000	0.000000	0.383600	0.311200	-0.389800	-0.671100
GENE60X	hsa-miR-10a-4373153	hsa-miR-10a-4373153	1.000000	0.000000	-0.032600	0.115800	0.016300	1.065600	0.022300	-0.832000	1.036400	-0.343000	1.078200	-0.021900	-1.703700	-0.014500
GENE62X	hsa-miR-10b-4395329	hsa-miR-10b-4395329	1.000000	0.944100	-1.103400	1.093000	-0.019500	0.000000	-0.051900	-3.863000	1.040400	-2.336700	0.024200	0.918300	-4.770600	0.936000
GENE241X	hsa-miR-486-3p-4395204	hsa-miR-486-3p-4395204	1.000000	0.799400	0.779500	-0.051500	-0.184000	0.812800	0.827000	0.000000	-1.111600	-0.524000	0.861500	-0.203200	-1.914100	0.817900
GENE155X	hsa-miR-214-4395417	hsa-miR-214-4395417	1.000000	-0.122200	-0.135200	0.000000	-0.090400	0.892100	0.917700	0.064600	-0.069500	0.569700	-0.077200	-0.142700	0.165100	0.891500
GENE216X	hsa-miR-365-4373194	hsa-miR-365-4373194	1.000000	-0.025500	-0.055500	0.137900	-0.993300	3.035300	2.076900	0.176400	0.057000	-0.313900	0.058000	0.000000	-0.680100	-0.011800
GENE238X	hsa-miR-483-5p-4395449	hsa-miR-483-5p-4395449	1.000000	-1.002300	-0.013800	0.149600	-0.970800	2.052600	3.061400	-0.808000	0.090200	-0.327600	1.074000	0.011800	-0.713300	0.000000
GENE1X	hsa-miR-125b-1#-002378	hsa-miR-125b-1#-002378	1.000000	0.269900	-1.724900	-0.560400	0.323700	-1.695600		0.487000	-0.619500	0.000000	0.373100	-1.721800	0.573100
GENE19X	hsa-miR-616-001589	hsa-miR-616-001589	1.000000	0.000000	-2.020100	0.171500	-0.023300		-0.989400	0.206800	-0.892300	-0.295200	0.063300		0.289600	0.106300
GENE63X	hsa-miR-1179-002776	hsa-miR-1179-002776	1.000000	-0.003000	-1.032200	0.144400	-1.000800	-0.997300	0.000000	0.156400	0.061400	0.639300	0.053500	-1.025400	0.273700	-1.027400
GENE41X	hsa-miR-656-001510	hsa-miR-656-001510	1.000000	1.472850	-0.575450	0.615250	0.503250		-1.480750	-0.321650	-0.444650	0.182950	0.555650	-1.536150	-0.182950	0.357650
GENE171X	hsa-miR-27a#-002445	hsa-miR-27a#-002445	1.000000	0.001300	-1.008000	-0.854300	-0.957900	0.001700	0.054700	0.196400	-0.923500	-0.308900	-0.933600	0.000000	0.303800	0.006800
GENE28X	hsa-miR-142-5p-4395359	hsa-miR-142-5p-4395359	1.000000	-0.005650	-1.055050	-1.859450	0.024950	-0.007250		0.182550	0.086450	-0.322850	1.141650	0.005650	1.283850	-0.016250
GENE30X	hsa-miR-190b-002263	hsa-miR-190b-002263	1.000000	0.016250	-1.011750	-1.844850	-0.952150	0.010850	-0.963250	1.170150	0.089450	-0.305750	2.071250	1.019850		-0.010850
GENE32X	hsa-miR-302c-4378072	hsa-miR-302c-4378072	1.000000	0.944400	-1.080600	-0.922800	-0.030500	-1.069300	-1.036500	1.131200	0.030500	-1.391200	1.983400	1.006600	1.246100
GENE37X	hsa-miR-432-001026	hsa-miR-432-001026	1.000000	-0.354600	-0.388800	-1.235900	0.728800	-1.362300	0.706600	1.861300	-1.288500	0.347800	1.736600		0.981800	-0.347800
GENE185X	hsa-miR-302d-000535	hsa-miR-302d-000535	1.000000	0.767700	-0.259600	-1.081200	-0.205600	-0.218100	-1.200500	0.000000	-1.168900	0.463900	0.849600	0.793000	0.081400	0.766800
GENE44X	has-miR-155-4395459	has-miR-155-4395459	1.000000	-0.173000	-1.224800	-1.021700	-1.155200	-0.166400	0.862900	0.000000	-0.066400	0.492500	0.872100	0.824900	1.132500	0.843000
GENE105X	hsa-miR-146b-5p-4373178	hsa-miR-146b-5p-4373178	1.000000	-1.184400	-1.215300	-1.021100	-0.163700	-0.179200	0.813800	0.000000	-1.119400	0.485500	1.897800	1.836000	1.105200	0.829100
GENE99X	hsa-miR-142-3p-4373136	hsa-miR-142-3p-4373136	1.000000	-0.711600	-1.749200	-1.569400	-0.686600	-1.674800	0.326500	-0.534200	0.387900	0.000000	1.364300	0.289300	1.606100	1.309900
GENE161X	hsa-miR-223-4395406	hsa-miR-223-4395406	1.000000	0.000000	-2.069100	-0.863900	-1.006000	-1.023000	1.025100	-1.835900	0.048100	-1.363900	2.051600	0.967000	2.304600	0.949700
GENE101X	hsa-miR-144#-002148	hsa-miR-144#-002148	1.000000	-0.134800	0.823300	0.000000	-1.099500	-3.154300	5.907100	-0.952200	-0.071000	-0.465700	4.908500	5.902600	6.157400	5.870400
GENE242X	hsa-miR-486-5p-4378096	hsa-miR-486-5p-4378096	1.000000	0.031100	0.000000	-0.831200	-0.928400	-1.948700	1.070600	-0.792500	0.115800	-0.294900	2.106800	1.022300	-0.685300	2.027900
GENE74X	hsa-miR-126-4395339	hsa-miR-126-4395339	1.000000	-0.162100	0.810100	-0.029600	-0.138200	-0.162100	-0.156100	0.000000	-0.116500	0.510200	0.902000	0.851500	0.137100	0.832200
GENE97X	hsa-miR-140-3p-4395345	hsa-miR-140-3p-4395345	1.000000	-0.140400	-0.194100	0.000000	-0.123400	-0.134300	-0.144900	0.036800	-0.076100	0.517100	0.892900	0.856200	0.153100	0.849400
GENE98X	hsa-miR-140-5p-4373374	hsa-miR-140-5p-4373374	1.000000	-0.164800	-0.200500	0.000000	-0.125300	-0.152500	-0.113300	0.045200	-0.090400	0.524900	0.909900	0.847800	0.132100	0.853900
GENE239X	hsa-miR-484-4381032	hsa-miR-484-4381032	1.000000	-0.096700	-0.112500	0.062400	-0.050000	-0.074500	-0.043800	0.113900	0.000000	0.598700	-0.017800	0.931900	0.212700	0.928100
GENE15X	hsa-miR-517c-4373264	hsa-miR-517c-4373264	1.000000	-0.173900	-0.173000		-0.131600		0.873100	0.000000	-0.119000	0.524600	0.893700	1.853600	-0.888400	1.808700
GENE274X	hsa-miR-628-5p-4395544	hsa-miR-628-5p-4395544	1.000000	-0.314300	-0.352000	-0.160900	-0.281900	0.743800	0.762100	-0.128100	-0.227500	0.366600	0.774300	0.696800	0.000000	0.694000
GENE128X	hsa-miR-191-4395410	hsa-miR-191-4395410	1.000000	-0.043000	-0.078700	0.083400	-0.041800	-0.049100	-0.035700	0.094000	0.000000	0.607900	1.014300	0.938700	0.243600	-0.064500
GENE230X	hsa-miR-425#-002302	hsa-miR-425#-002302	1.000000	-0.165700	-0.179900	0.000000	0.869800	-0.161800	-0.146400	0.021600	-0.078900	0.523400	0.904900	0.823900	0.107500	-0.154500
GENE211X	hsa-miR-34a#-002316	hsa-miR-34a#-002316	1.000000	-1.016600	-0.048200	0.145000	-0.967400	0.000000	0.008000	1.172100	-0.929100	-0.334300	1.049900	0.971500	0.277500	-0.004400
GENE298X	hsa-miR-938-002181	hsa-miR-938-002181	1.000000	-1.153500	-0.164400	0.000000	-0.102600	-0.144900	-0.101400	1.055100	-0.062500	0.541500	0.926900	0.864000	0.161700	0.867100
GENE64X	hsa-miR-1180-002847	hsa-miR-1180-002847	1.000000	0.309100	-0.714800	-0.545800	-0.637400	-0.679400	-0.665600	-0.490900	0.408600	0.000000	1.382400	0.341900	0.626600	2.325200
GENE86X	hsa-miR-130b-4373144	hsa-miR-130b-4373144	1.000000	0.357700	-0.663600	-0.524400	-0.622900	0.350000	-0.632900	-0.432100	0.430400	0.000000	0.413000	0.349100	-0.339100	1.375000
GENE234X	hsa-miR-454#-001996	hsa-miR-454#-001996	1.000000	0.928900	-1.112800	0.074500	-0.021900	-0.077300	-0.038400	0.134300	0.000000	-0.422300	-0.011300	0.937700	0.207300	1.931900
GENE195X	hsa-miR-320B-002844	hsa-miR-320B-002844	1.000000	0.000000	-1.050800	-0.861700	-0.982000	0.995800	0.031600	-0.830600	0.064600	-0.333900	0.033300	-1.025300	0.281300	1.960300
GENE280X	hsa-miR-660-4380925	hsa-miR-660-4380925	1.000000	-0.014700	-0.059700	-0.897100	0.019000	0.000000	0.012600	-0.847700	0.059800	-0.335200	1.053100	-0.022100	0.285000	1.003600
GENE83X	hsa-miR-1290-002863	hsa-miR-1290-002863	1.000000	-0.003700	-0.042000	1.158900	-0.953600	0.000000	0.029200	-0.827500	0.059600	-0.344800	0.053300	-0.018400	1.293800	0.990400
GENE200X	hsa-miR-331-3p-4373046	hsa-miR-331-3p-4373046	1.000000	0.000000	-0.042200	0.163500	-0.956300	0.025300	0.036500	-0.818100	0.097300	-0.358200	0.070100	-0.013400	0.288500	-0.002700
GENE135X	hsa-miR-197-4373102	hsa-miR-197-4373102	1.000000	0.000000	-0.066600	0.149900	-1.068600	-0.035200	-0.003800	0.176400	0.041800	-0.408500	0.013200	-0.015500	0.324900	0.993500
GENE292X	hsa-miR-886-5p-4395304	hsa-miR-886-5p-4395304	1.000000	-0.165100	-0.184800	0.000000	-2.134500	0.851000	0.846100	0.023800	-0.095300	0.527400	-0.100500	-0.171900	0.122000	0.867500
GENE6X	hsa-miR-206-000510	hsa-miR-206-000510	1.000000	0.295300	-2.716700			-0.681600	0.333000	-3.510500	-0.626800	0.000000	1.362700	1.300800	1.601600	-0.725400
GENE40X	hsa-miR-638-001582	hsa-miR-638-001582	1.000000	-0.097150	-0.140950	1.043450	0.921050		-0.080250	-4.928650	0.009150	1.610750	-0.009150	1.879950	2.180250	-2.069950
GENE134X	hsa-miR-195-4373105	hsa-miR-195-4373105	1.000000	-0.035500	-0.050400	0.131200	0.025600	-1.023600	0.000000	-0.862900	0.033200	0.651300	0.017000	-0.030900	0.269100	-0.045000
GENE4X	hsa-miR-18a#-002423	hsa-miR-18a#-002423	1.000000	-1.031000	-1.018000	1.145800			-0.990500	-1.834800	-0.926900	0.687900	0.044100	0.014300	0.297900	0.000000
GENE156X	hsa-miR-218-4373081	hsa-miR-218-4373081	1.000000	-1.001000	-1.055400	0.166200	0.030500	-0.995600	-0.972300	-0.813900	0.093300	0.690500	0.050700	0.000000	1.313200	-0.994800
GENE129X	hsa-miR-192-4373108	hsa-miR-192-4373108	1.000000	-0.044500	-0.066900	-0.958100	0.014000	-1.024900	0.000000	-0.851300	0.039000	0.622300	0.009500	0.972600	1.275800	-0.029800
GENE244X	hsa-miR-489-4395469	hsa-miR-489-4395469	1.000000	-0.005700	-0.029600	-0.840200	0.024000	-0.998200	-0.983200	0.197500	0.100000	0.682500	0.063200	-0.007800	1.296200	0.000000
GENE255X	hsa-miR-502-5p-4373227	hsa-miR-502-5p-4373227	1.000000	0.309300	0.297100	-1.543400	-0.656900	-0.676700	-1.647000	-1.489300	0.406100	0.000000	-0.616900	0.314200	0.626200	0.292500
GENE21X	hsa-miR-650-001603	hsa-miR-650-001603	1.000000	-0.124200	-0.106300	0.039400	-1.215700	-1.210700	-1.118800	0.401600	0.977400		0.000000		0.199600	1.888100
GENE54X	hsa-miR-101-4395364	hsa-miR-101-4395364	1.000000	-0.064500	-0.078300	0.108300	-0.007800	-1.010600	-1.053000	0.134300	1.058300	0.626900	0.000000	-0.047800	0.259200	1.971400
GENE82X	hsa-miR-1285-002822	hsa-miR-1285-002822	1.000000	0.047100	-0.055300	0.176300	-0.935400	-0.985000	-1.968600	0.181300	1.200600	-0.353400	-1.011500	0.000000	0.405700	1.116700
GENE127X	hsa-miR-191#-002678	hsa-miR-191#-002678	1.000000	-0.073200	0.923700	0.083800	-1.044200	-1.054700	-2.025900	1.111500	1.030800	-0.403500	0.000000	-0.059500	0.242200	0.927300
GENE70X	hsa-miR-1255B-002801	hsa-miR-1255B-002801	1.000000	-1.216000	0.794300	0.008800	-1.149000	-0.208900	-2.194800	0.000000	0.903400	0.498300	-1.098700	-1.175200	0.085500	0.853600
GENE168X	hsa-miR-26a-4395166	hsa-miR-26a-4395166	1.000000	-0.166000	0.818800	0.000000	-0.136500	-0.155300	-1.139500	0.043600	0.957700	0.531400	-0.105000	-0.166200	0.141900	0.873400
GENE283X	hsa-miR-7-2#-002314	hsa-miR-7-2#-002314	1.000000	0.013800	0.965100	-0.846500	0.000000	-0.990700	-1.982200	1.093600	2.093800	-0.293000	-0.942900	0.991700	-0.720100	0.998900
GENE120X	hsa-miR-181c#-002333	hsa-miR-181c#-002333	1.000000	0.000000	-0.011800	0.112000	0.017100	-0.990000	-0.830500	0.176800	1.204900	-0.226300	0.064100	-0.956800	0.314900	-0.020600
GENE180X	hsa-miR-29b-4373288	hsa-miR-29b-4373288	1.000000	-1.025000	-0.045600	0.129400	0.008600	0.000000	-0.982200	0.180900	1.041600	-0.346800	0.058700	-0.006900	0.281300	-0.015200
GENE58X	hsa-miR-106b-4373155	hsa-miR-106b-4373155	1.000000	-0.076600	-0.112400	0.071400	-0.046000	-1.103400	-0.069000	0.115800	0.000000	0.601100	0.939300	-0.084400	0.211500	0.934800
GENE111X	hsa-miR-151-3p-002254	hsa-miR-151-3p-002254	1.000000	-0.097700	-0.136800	0.050800	-0.052800	-1.104100	-1.074700	0.107400	0.000000	0.584400	0.988300	-0.106900	0.215700	0.941500
GENE114X	hsa-miR-15a-4373123	hsa-miR-15a-4373123	1.000000	-0.044400	-0.018000	-0.826000	-0.892200	-2.015100	-0.938300	0.189000	0.081200	1.735000	1.112000	0.000000	0.360200	0.985900
GENE56X	hsa-miR-106a-4395280	hsa-miR-106a-4395280	1.000000	0.815100	-0.236600	-0.048800	-0.154000	-1.177200	-0.171600	0.000000	-0.109300	0.499900	0.891000	0.828100	0.110200	0.810800
GENE117X	hsa-miR-17-4395419	hsa-miR-17-4395419	1.000000	0.710700	-0.339900	-0.163700	-0.266500	-1.293900	-0.275000	-0.097200	0.785700	0.382100	0.772100	0.713300	0.000000	0.692200
GENE115X	hsa-miR-15b-4373122	hsa-miR-15b-4373122	1.000000	-0.162800	-0.196500	-0.015100	-0.164200	-1.183100	-0.165500	0.000000	0.899000	0.492100	0.869800	0.815500	1.105900	0.799200
GENE232X	hsa-miR-451-4373360	hsa-miR-451-4373360	1.000000	-0.989400	0.000000	0.176800	-1.963100	-3.993400	-4.968400	-0.789400	0.081000	-0.303900	5.069100	5.010500	5.304100	5.012900
GENE149X	hsa-miR-20b-4373263	hsa-miR-20b-4373263	1.000000	-0.200200	-0.239900	0.972900	-0.159600	-2.203900	-0.156700	0.000000	-0.122500	0.492500	0.879900	0.810800	1.109500	1.819500
GENE235X	hsa-miR-454-4395434	hsa-miR-454-4395434	1.000000	-0.073200	-0.101400	0.079600	-0.041600	-1.074600	-0.049000	0.133700	0.000000	0.610000	-0.002200	0.938000	0.244900	0.917600
GENE11X	hsa-miR-330-3p-4373047	hsa-miR-330-3p-4373047	1.000000	-0.126100	-0.040100	0.087000	-1.091200			0.116700	-0.009700	-0.470600	0.990500	0.000000	0.235500	0.960600
GENE23X	hsa-miR-675-002005	hsa-miR-675-002005	1.000000	0.000000	-0.005800	0.273700	-0.940700	-0.920400	-0.916800	0.213700	0.119600	-0.269300		0.031400	0.373900
GENE253X	hsa-miR-501-5p-4373226	hsa-miR-501-5p-4373226	1.000000	-0.008100	-0.053400	0.133900	-0.975800	-0.992000	-0.900100	0.190800	0.091200	-0.360400	1.032300	0.000000	0.310600	1.006000
GENE212X	hsa-miR-34a-4395168	hsa-miR-34a-4395168	1.000000	0.000000	-0.019000	0.165200	-1.980500	-1.004100	-0.992400	0.173800	0.069700	0.687200	1.083100	-0.012300	1.305500	-0.024800
GENE43X	hsa-miR-942-002187	hsa-miR-942-002187	1.000000	-1.130600	-0.134500	0.037800	-2.095600	-3.133400	-0.081000	0.025100	-0.025100	0.553100	0.920600	0.880800	1.209100
GENE116X	hsa-miR-16-4373121	hsa-miR-16-4373121	1.000000	0.000000	-0.034800	0.160300	-0.988900	-2.008700	-0.002900	0.193600	0.064900	-0.321000	1.063600	0.995300	0.311500	-0.011700
GENE231X	hsa-miR-425-4380926	hsa-miR-425-4380926	1.000000	-0.097100	-0.122200	0.056500	-1.072700	-2.077200	0.000000	0.119600	1.000500	-0.391500	0.953900	-0.131100	1.229200	0.906500
GENE141X	hsa-miR-19b-4373098	hsa-miR-19b-4373098	1.000000	0.021900	-0.008100	-0.810900	-0.987100	-1.987200	0.019500	-0.776900	0.068800	-0.320300	0.070200	0.000000	0.322500	1.049200
GENE38X	hsa-miR-483-3p-002339	hsa-miR-483-3p-002339	1.000000	0.000850	-0.037050	1.033650	-1.987450	-1.919650	-0.000850	0.188450	0.054550	-0.361150		-1.091450	0.233250	1.992450
GENE273X	hsa-miR-628-3p-002434	hsa-miR-628-3p-002434	1.000000	-0.051400	-0.087500	0.076200	-1.028800	-1.075200	0.000000	0.121900	-0.000600	0.623100	0.002100	-0.056300	0.239700	0.936500
GENE297X	hsa-miR-93-4373302	hsa-miR-93-4373302	1.000000	-0.009800	-0.041000	0.123300	-0.995500	-1.014500	0.000000	-0.824600	0.036100	0.676800	1.049100	-0.021700	0.266900	1.006700
GENE24X	hsa-miR-770-5p-002002	hsa-miR-770-5p-002002	1.000000	0.856700	0.902400	0.032800	-1.051200	-1.111800	-1.080300	0.127000	-1.029100		-1.041500	0.000000	1.253300
GENE65X	hsa-miR-1183-002841	hsa-miR-1183-002841	1.000000	0.000000	-1.067400	0.131800	-3.005400	-2.023000	-2.005300	1.180400	1.058400	0.689200	-1.994100	-0.025100	1.272600	0.987500
GENE69X	hsa-miR-1233-002768	hsa-miR-1233-002768	1.000000	0.022100	0.000000	0.130100	-1.948300	-2.005400	-1.981200	0.210800	0.119000	-1.264900	-0.915700	0.037400	0.325800	-0.000800
GENE80X	hsa-miR-1275-002840	hsa-miR-1275-002840	1.000000	0.027000	-0.012100	0.164000	-1.958900	-0.946100	-2.003500	0.191300	0.000000	-1.319800	-0.906800	0.039300	0.286400	0.107800
GENE78X	hsa-miR-1274A-002883	hsa-miR-1274A-002883	1.000000	0.000000	-0.037500	0.143000	-0.987200	0.015200	-0.974500	0.154200	0.078100	-0.321700	0.057600	-0.015100	0.279800	-0.004200
GENE108X	hsa-miR-148b-4373129	hsa-miR-148b-4373129	1.000000	-0.717300	0.313400	0.485700	-0.671900	-1.629700	-0.630100	-0.523100	0.403200	0.000000	-0.637700	0.306700	0.645200	0.292100
GENE79X	hsa-miR-1274B-002884	hsa-miR-1274B-002884	1.000000	-1.017800	-0.032300	0.141500	-0.964000	-1.021100	-0.980100	0.192000	0.088200	-0.324000	0.059100	0.000000	0.290000	0.001300
GENE124X	hsa-miR-187-4373307	hsa-miR-187-4373307	1.000000	-2.005100	-1.010800	1.235200	-1.953300	-1.995700	-0.950000	0.176500	0.093400	-0.316200	1.089200	0.000000	1.347300	0.005000
GENE182X	hsa-miR-301a-4373064	hsa-miR-301a-4373064	1.000000	-1.014500	-0.035800	0.146500	-0.984100	-1.015200	-0.994500	-0.795800	0.077700	0.689400	0.054600	0.006800	0.323100	0.000000
GENE220X	hsa-miR-374b-4381045	hsa-miR-374b-4381045	1.000000	-0.993900	0.006500	0.179300	-0.955000	-1.008300	-0.953800	-0.790800	0.112400	-0.304800	0.099400	0.017700	0.334300	0.000000
GENE125X	hsa-miR-18a-4395533	hsa-miR-18a-4395533	1.000000	-1.034000	-1.063700	-0.883500	0.012900	-3.024400	-2.024900	-0.799200	0.119500	0.685400	1.054500	0.000000	1.279500	1.959000
GENE140X	hsa-miR-19b-1#-002425	hsa-miR-19b-1#-002425	1.000000	-0.027000	-0.045400	0.130200	0.004800	-1.012300	-0.987800	-0.870300	0.059600	-0.323300	0.032100	0.000000	0.264200	0.972800
GENE148X	hsa-miR-20a-4373286	hsa-miR-20a-4373286	1.000000	-0.002700	-0.047000	0.157900	0.019700	-2.034600	-0.993100	-0.832500	0.060900	-0.356300	0.052800	0.000000	0.274200	0.984500
GENE166X	hsa-miR-25-4373071	hsa-miR-25-4373071	1.000000	0.000000	-0.027000	0.175400	0.046200	-2.004700	-0.961700	-0.814500	0.085600	-0.322400	0.059700	-0.007800	1.327700	0.982200
GENE167X	hsa-miR-26a-1#-002443	hsa-miR-26a-1#-002443	1.000000	0.018100	-1.015400	-0.863400	0.013700	-2.008200	-0.972000	-0.826000	0.061600	-0.316400	0.061400	0.000000	0.306900	0.000900
GENE215X	hsa-miR-362-5p-4378092	hsa-miR-362-5p-4378092	1.000000	0.000000	-1.065600	0.136800	-1.004600	-1.028200	-1.018200	-0.842800	0.055400	-0.353000	0.078300	0.980700	0.278900	0.974900
GENE245X	hsa-miR-490-3p-4373215	hsa-miR-490-3p-4373215	1.000000	0.000000	-1.044700	0.148800	-0.980200	-1.005800	-1.989700	-0.825700	0.051700	-0.343800	0.033600	0.015100	1.313200	0.987400
GENE288X	hsa-miR-766-001986	hsa-miR-766-001986	1.000000	0.312200	-0.709100	0.458000	-0.647800	-1.669500	-0.634900	-0.491100	0.379300	0.000000	-0.559400	0.366300	0.622300	1.301200
GENE2X	hsa-miR-1291-002838	hsa-miR-1291-002838	1.000000	-0.034100	-0.049400	0.096400	-0.981900	-1.010200	-1.991400	0.157900		0.626100	0.059100	0.000000		0.988700
GENE20X	hsa-miR-618-4380996	hsa-miR-618-4380996	1.000000	0.908500	-0.099100	0.049900	-1.053000	-1.074900	-2.058800		0.029100	0.608700	0.000000	-1.094500	0.244700
GENE55X	hsa-miR-103-4373158	hsa-miR-103-4373158	1.000000	0.035400	-0.026700	0.158800	-0.983900	-0.991300	-0.965700	-0.827600	0.093000	0.689500	1.078300	0.000000	0.302200	-0.020200
GENE72X	hsa-miR-125b-4373148	hsa-miR-125b-4373148	1.000000	-0.015000	-0.027100	0.205300	-0.992600	-0.959700	-0.956000	-0.840200	0.105700	0.687600	0.040800	0.000000	0.314900	0.017000
GENE197X	hsa-miR-324-3p-4395272	hsa-miR-324-3p-4395272	1.000000	0.000000	-0.029500	0.157300	-0.976500	-1.008000	-0.984100	-0.851500	0.062000	0.692800	0.050300	-0.002000	0.279800	0.016100
GENE187X	hsa-miR-30a-5p-000417	hsa-miR-30a-5p-000417	1.000000	-0.003300	-0.053600	0.130200	-1.008000	-1.014300	-0.983200	-0.813100	0.081800	0.667700	0.027600	0.000000	0.303200	1.015300
GENE5X	hsa-miR-202-4395474	hsa-miR-202-4395474	1.000000	0.136300		0.445400	-0.667100	-0.739100	-0.660700	-0.546900	-0.680000	0.000000	0.375700		0.585300	1.278700
GENE174X	hsa-miR-27b-4373068	hsa-miR-27b-4373068	1.000000	0.000000	-0.044900	0.169900	-1.003100	-1.027000	-0.977000	-0.843400	0.060600	0.664900	0.040200	-1.048600	0.291300	0.985200
GENE302X	hsa-miR-99a-4373008	hsa-miR-99a-4373008	1.000000	0.061500	0.000000	0.169700	-0.931700	-0.997700	-0.933500	-0.786400	0.107500	-0.265000	0.120400	-0.969200	0.336400	1.054200
GENE173X	hsa-miR-27b#-002174	hsa-miR-27b#-002174	1.000000	0.000000	-0.028400	0.159700	-0.952600	0.004200	-1.006600	-0.812700	0.063000	-0.293300	0.023200	-0.999200	0.280900	0.048900
GENE177X	hsa-miR-296-5p-4373066	hsa-miR-296-5p-4373066	1.000000	0.000000	-0.011600	0.194400	-0.931800	0.042000	-0.964900	-0.779000	0.096600	-0.294200	0.075800	-0.982800	0.388700	1.049600
GENE282X	hsa-miR-671-3p-4395433	hsa-miR-671-3p-4395433	1.000000	-0.979800	0.000000	1.185300	-0.932500	0.037800	-1.945300	-0.783100	0.109000	-0.296700	0.100700	-0.973000	0.350200	0.035400
GENE198X	hsa-miR-324-5p-4373052	hsa-miR-324-5p-4373052	1.000000	0.000000	-0.020800	0.137500	0.028500	-1.014600	-0.960900	-0.829300	0.091100	-0.339000	0.075900	-1.025300	0.314800	0.001100
GENE53X	hsa-miR-100-4373160	hsa-miR-100-4373160	1.000000	0.000000	-0.026600	0.172800	-0.961600	-0.990100	-0.939600	-0.798200	0.065800	-0.336900	0.054500	0.008400	0.309400	0.028700
GENE296X	hsa-miR-93#-002139	hsa-miR-93#-002139	1.000000	0.000000	-0.011100	0.168200	-0.970200	-0.994700	-0.992300	-0.805200	0.091800	-0.341000	0.063700	0.007800	0.299000	0.005400
GENE260X	hsa-miR-532-3p-4395466	hsa-miR-532-3p-4395466	1.000000	0.016800	0.000000	0.170300	-0.955300	-0.978200	-0.951300	-0.797600	0.105900	-0.295500	0.061400	-0.989000	0.328000	0.020600
GENE290X	hsa-miR-885-5p-4395407	hsa-miR-885-5p-4395407	1.000000	0.013800	0.000000	0.161400	-1.971600	-1.017300	-1.982200	-1.806000	0.061000	-1.304300	0.075600	-0.991600	0.321400	0.016100
GENE163X	hsa-miR-23b-4373073	hsa-miR-23b-4373073	1.000000	-0.085700	-0.078000	0.098200	0.000000	-1.070300	-1.022600	-0.824500	1.085000	0.609000	0.005900	-1.068600	0.265200	0.956400
GENE250X	hsa-miR-497-001043	hsa-miR-497-001043	1.000000	0.058100	0.000000	0.203500	-0.925800	-0.954300	-0.917500	-0.748500	1.142300	1.748800	-0.879400	-0.946900	0.366000	1.066600
GENE259X	hsa-miR-519a-4395526	hsa-miR-519a-4395526	1.000000	-0.072800	-0.125000	0.030900	-2.052300	-1.136200	-1.055800	0.115800	0.000500	1.620500	0.000000	-2.094800	0.218500	0.920900
GENE49X	hsa-let-7e-4395517	hsa-let-7e-4395517	1.000000	0.000000	-0.012600	0.116300	0.014700	0.008700	-0.988300	-0.854400	0.055000	-0.345500	0.024400	-0.024700	0.288700	-0.012400
GENE29X	hsa-miR-15b#-002173	hsa-miR-15b#-002173	1.000000	0.001450	-0.022350	0.184350	-1.012250	-0.979650	-2.940250	-2.786150	0.093950		0.096150	0.006750	0.364050	-0.001450
GENE136X	hsa-miR-199a-3p-4395415	hsa-miR-199a-3p-4395415	1.000000	-0.050300	-0.036200	0.158000	0.000000	-0.003900	-1.002200	-0.838900	0.077500	0.659700	0.017800	0.005300	0.282000	-0.038900
GENE106X	hsa-miR-148a-4373130	hsa-miR-148a-4373130	1.000000	-0.674200	0.315600	0.502900	0.381700	-0.665400	-1.654600	-1.504400	0.413300	0.000000	0.393600	-0.673700	-0.374500	0.340900
GENE190X	hsa-miR-30d#-002305	hsa-miR-30d#-002305	1.000000	0.013700	-0.027300	0.147000	0.036500	-1.008700	-0.978700	-0.835100	0.088100	0.691400	0.049400	-0.015900	-0.751700	0.000000
GENE246X	hsa-miR-491-5p-4381053	hsa-miR-491-5p-4381053	1.000000	-0.014700	-0.043500	0.121600	0.033700	-1.040900	-0.991600	-0.827400	0.066900	0.680500	0.042100	-0.022000	0.290300	0.000000
GENE145X	hsa-miR-204-4373094	hsa-miR-204-4373094	1.000000	0.000000	-0.025800	1.144800	0.044900	0.009800	-1.993200	-1.833300	0.088500	-0.302400	0.052100	0.006000	-0.699400	-0.987600
GENE189X	hsa-miR-30c-4373060	hsa-miR-30c-4373060	1.000000	0.000000	-0.035900	1.175800	0.040200	0.002400	-0.973700	-0.830500	0.080700	-0.324300	0.029200	0.010000	-0.707900	-0.009200
GENE175X	hsa-miR-28-3p-4395557	hsa-miR-28-3p-4395557	1.000000	0.009500	-0.031100	0.186600	0.046900	0.009600	-0.998800	-0.819300	0.114200	-0.338100	0.074200	0.000000	-0.722600	-0.001200
GENE118X	hsa-miR-181a-2#-002317	hsa-miR-181a-2#-002317	1.000000	0.009500	-0.029900	1.174300	-0.959400	-0.008500	-0.981700	-0.813300	0.094200	-0.320100	1.075700	0.019100	0.306300	0.000000
GENE151X	hsa-miR-210-4373089	hsa-miR-210-4373089	1.000000	0.081900	-0.968200	0.243100	-0.907700	-0.977200	-0.919200	-0.795100	0.167400	-0.268000	1.133200	0.060100	0.401100	0.000000
GENE214X	hsa-miR-361-5p-4373035	hsa-miR-361-5p-4373035	1.000000	-0.008800	-0.023500	0.151500	0.021600	0.014700	-0.981200	-0.835600	0.081900	-0.327400	1.073600	0.000000	0.282200	-0.015400
GENE304X	hsa-miR-99b-4373007	hsa-miR-99b-4373007	1.000000	-0.012700	0.000000	0.133700	0.041200	-1.004800	-1.003500	-0.791200	0.093700	-0.322400	1.068600	0.002400	0.246100	-0.017100
GENE39X	hsa-miR-572-001614	hsa-miR-572-001614	1.000000	0.889950	-1.053550	1.062050	-1.035450	-2.068550	-1.060450	0.901850	0.017050	0.568750	-0.017050		-0.792850	1.065350
GENE107X	hsa-miR-148b#-002160	hsa-miR-148b#-002160	1.000000	0.000000	-1.040500	0.153800	-0.984400	-1.009500	-0.968400	0.179700	0.089900	0.676400	0.042000	-0.018700	-0.722800	1.999300
GENE204X	hsa-miR-339-3p-4395295	hsa-miR-339-3p-4395295	1.000000	0.000000	-0.033400	0.158400	0.029500	-0.991900	-0.987400	0.192200	0.079300	-0.325500	0.066000	-0.004200	-0.736700	1.011900
GENE34X	hsa-miR-32-4395220	hsa-miR-32-4395220	1.000000	-0.010700	-0.028900	0.164800		-1.007700	0.010200	-0.807700	0.072200	0.650500	0.072300	-0.010200	-0.726100	0.990500
GENE66X	hsa-miR-1201-002781	hsa-miR-1201-002781	1.000000	-0.006800	0.945600	0.109400	0.000000	-1.051700	-1.018400	-0.843100	0.076300	-0.324800	0.053100	0.941200	-0.673500	0.969100
GENE73X	hsa-miR-126#-000451	hsa-miR-126#-000451	1.000000	0.335900	0.294400	0.493100	-0.659900	-0.675200	-0.657400	-0.492800	-0.599800	0.000000	0.380400	0.325300	-0.394800	0.318100
GENE308X	RNU44-001094	RNU44-001094	1.000000	0.338200	0.303900	0.473500	-0.655400	-0.696400	-0.639100	-0.510900	-0.583000	0.000000	0.415700	0.348800	-0.372600	0.304600
GENE224X	hsa-miR-378-002243	hsa-miR-378-002243	1.000000	0.294000	0.240900	0.462400	-0.692200	-0.715100	-0.694100	-0.478900	-0.593500	0.000000	0.336000	0.304100	-1.383800	1.338200
GENE9X	hsa-miR-299-5p-4373188	hsa-miR-299-5p-4373188	1.000000	-0.963100	0.000000	0.210400			-1.927400	-0.779100	0.145800	-0.289700	0.121800	0.046500	-1.660900	1.031600
GENE50X	hsa-let-7f-4373164	hsa-let-7f-4373164	1.000000	0.096200	0.000000	0.229200	-0.866800	-0.949400	-0.923600	-0.733600	0.197300	-0.311700	0.142300	0.073100	-0.668100	0.122100
GENE122X	hsa-miR-185-4395382	hsa-miR-185-4395382	1.000000	0.015700	0.000000	0.145500	-0.960700	-2.002400	-0.980100	-0.791900	0.090800	-0.323600	0.043500	0.020700	-0.688600	1.014600
GENE281X	hsa-miR-664-002897	hsa-miR-664-002897	1.000000	-0.718200	0.265000	0.455900	-0.656200	-0.701300	-0.649400	-0.507300	0.400800	0.000000	0.352700	0.307200	-0.397400	0.304200
GENE278X	hsa-miR-652-4395463	hsa-miR-652-4395463	1.000000	-0.003600	0.963300	0.147400	-0.979400	-1.024300	-0.992800	-0.841800	0.073100	0.636700	1.021000	0.000000	-0.723900	0.000200
GENE295X	hsa-miR-92a-4395169	hsa-miR-92a-4395169	1.000000	0.304300	0.284100	0.477200	-0.644200	-1.691100	-0.669200	-0.488000	0.381700	0.000000	0.369300	-0.709300	-0.383000	0.298800
GENE157X	hsa-miR-22#-002301	hsa-miR-22#-002301	1.000000	0.009600	-0.031400	0.126400	-0.989400	0.000000	-0.986900	-0.882800	0.085900	0.677000	1.051200	-1.025500	-0.702800	0.962100
GENE223X	hsa-miR-378-000567	hsa-miR-378-000567	1.000000	-0.000900	-0.042100	0.136700	-0.970200	0.000000	-0.988600	-0.820000	0.045600	0.689300	1.067200	0.024000	-0.692600	0.990100
GENE205X	hsa-miR-339-5p-4395368	hsa-miR-339-5p-4395368	1.000000	0.000000	-0.008100	0.156900	-0.932100	0.065800	-0.967100	-0.771700	0.107300	-0.309100	0.096600	0.022400	-0.675500	0.016000
GENE277X	hsa-miR-642-4380995	hsa-miR-642-4380995	1.000000	0.042300	0.000000	0.204300	-0.932300	0.042500	-0.942900	-0.764000	-0.914300	-0.266800	1.091600	0.023600	-0.673700	0.029500
GENE88X	hsa-miR-133a-4395357	hsa-miR-133a-4395357	1.000000	0.032500	0.000000	0.218000	0.087300	-0.968800	-0.951100	-0.762200	-0.890800	-0.299200	0.110900	0.015500	-0.666300	0.026700
GENE228X	hsa-miR-422a-4395408	hsa-miR-422a-4395408	1.000000	0.009100	0.978400	0.162700	0.048200	-1.011200	-0.961500	-0.800000	-0.907400	-1.308900	1.076300	0.000000	-1.715800	0.017700
GENE203X	hsa-miR-338-3p-4395363	hsa-miR-338-3p-4395363	1.000000	0.000000	0.989400	1.163500	0.015800	0.023200	-0.976800	-0.816600	-0.931000	-0.303500	1.092700	0.032100	-1.684700	-1.003300
GENE269X	hsa-miR-590-5p-4395176	hsa-miR-590-5p-4395176	1.000000	0.029000	0.000000	-0.831900	0.050900	-0.955100	0.069100	-0.821600	-0.910800	-0.319700	0.101600	0.026000	-0.681700	0.014200
GENE110X	hsa-miR-150-4373127	hsa-miR-150-4373127	1.000000	0.000400	0.971600	-0.868600	-0.981900	-1.019100	0.044500	0.187700	0.077800	-0.325100	0.069100	0.000000	-0.733900	-1.018500
GENE104X	hsa-miR-146a-4373132	hsa-miR-146a-4373132	1.000000	0.028000	0.000000	-0.838200	0.035300	-0.990800	-0.972800	0.194900	0.063200	-0.320300	0.073200	-0.002300	-0.697900	0.038700
GENE132X	hsa-miR-193b-4395478	hsa-miR-193b-4395478	1.000000	-0.005600	-0.026500	-0.850900	0.050900	-1.010000	0.032200	1.189600	0.056500	-0.327000	0.080500	0.000000	-0.703200	0.014200
GENE18X	hsa-miR-543-002376	hsa-miR-543-002376	1.000000	-0.686400	0.304600	0.474300		-1.689200	-1.654000		0.306600	0.000000	0.377500	-0.679600	0.554400	-2.684800
GENE96X	hsa-miR-139-5p-4395400	hsa-miR-139-5p-4395400	1.000000	0.000000	-0.042400	0.167100	0.031400	-1.001900	-0.990700	0.218300	0.077400	-0.330900	0.057000	-0.014700	0.309100	-1.016500
GENE300X	hsa-miR-98-4373009	hsa-miR-98-4373009	1.000000	0.969400	-0.058300	0.174300	0.000000	-1.011100	-2.003300	0.176200	1.076200	-0.344600	1.037400	-0.026500	0.279100	-1.043400
GENE162X	hsa-miR-224-4395210	hsa-miR-224-4395210	1.000000	0.313600	1.279200	-0.544600	0.333800	-0.678300	-1.677700	0.488400	0.374700	0.000000	0.380100	-0.696400	-0.402800	-0.699200
GENE10X	hsa-miR-29b-2#-002166	hsa-miR-29b-2#-002166	1.000000	0.916700			0.910700	-2.087400	-1.046200	0.116200	0.000000	-0.395600	-0.002800	0.924700	0.222800	-0.079500
GENE310X	RNU48-001006	RNU48-001006	1.000000	-0.010700	-0.007100	0.150400	0.039600	-1.005600	-0.983300	0.183500	0.077800	-0.331300	0.084500	0.000000	0.288400	-0.003300
GENE311X	RNU48-4373383	RNU48-4373383	1.000000	-0.003800	-0.023000	0.126100	0.031300	-1.020800	-0.990500	0.176600	0.064300	-0.328700	0.046200	0.000000	0.294100	-0.021500
GENE252X	hsa-miR-500-4395539	hsa-miR-500-4395539	1.000000	-0.005900	-0.003200	0.174200	0.061400	-0.986900	-0.953400	0.212300	0.108100	-0.328100	0.059300	1.015200	-0.735200	0.000000
GENE52X	hsa-miR-1-4395333	hsa-miR-1-4395333	1.000000	-0.330400	0.683700	-0.135500	0.733700	-0.309500	-0.265900	-1.136800	0.799400	0.335100	0.773700	-0.303100	0.000000	0.697400
GENE184X	hsa-miR-302b-4378071	hsa-miR-302b-4378071	1.000000	0.000000	-0.025600	0.157000	1.025100	-1.004900	-0.986500	-0.800400	0.091400	-0.327200	1.044400	-0.003100	0.288200	1.001000
GENE7X	hsa-miR-218-2#-002294	hsa-miR-218-2#-002294	1.000000	-0.015000		0.151000	0.000000	0.006300	-0.969000	-0.820700	1.075300	0.675200	0.044800	-0.015800		-0.017200
GENE59X	hsa-miR-107-4373154	hsa-miR-107-4373154	1.000000	-0.048800	-0.131000	0.086300	-0.047500	1.043600	-1.038600	-0.886400	1.996000	0.606200	0.000000	-1.099900	0.229900	0.864300
GENE237X	hsa-miR-455-5p-4378098	hsa-miR-455-5p-4378098	1.000000	-0.034500	-0.057500	1.107200	0.000000	-0.031600	-1.031400	-0.852000	1.052600	0.648700	0.027200	-1.074300	0.261200	0.966300
GENE47X	hsa-let-7c-4373167	hsa-let-7c-4373167	1.000000	-0.035100	-0.048000	0.141100	0.000000	0.003400	-0.972900	-0.815600	0.040100	0.661500	0.039400	-1.044300	0.281000	-1.033100
GENE236X	hsa-miR-455-3p-4395355	hsa-miR-455-3p-4395355	1.000000	-1.024100	-0.033400	0.115800	-0.983700	1.004100	-0.972000	-0.839100	0.075200	0.646200	0.062500	-1.027400	0.264400	0.000000
GENE31X	hsa-miR-222#-002097	hsa-miR-222#-002097	1.000000	0.581200	0.540100	-0.288300	-0.364700	-0.412500	-0.411000	-0.254200	0.696900	0.254200	0.690300		0.909300	-0.433600
GENE133X	hsa-miR-194-4373106	hsa-miR-194-4373106	1.000000	0.000000	-0.040300	0.140700	-0.981700	-0.977000	0.032400	-0.833600	1.099400	0.664300	1.075900	-0.008200	1.304500	-0.013700
GENE144X	hsa-miR-203-4373095	hsa-miR-203-4373095	1.000000	-0.175400	-0.192100	0.980300	-1.146000	-0.149900	-0.137700	0.000000	1.913900	0.494600	1.906700	0.844900	2.132500	-0.156500
GENE51X	hsa-let-7g-4395393	hsa-let-7g-4395393	1.000000	-0.117400	0.858300	0.000000	-0.112700	-0.119300	-1.141200	0.034200	0.951700	0.532100	0.966700	-0.150700	0.154400	-0.143500
GENE179X	hsa-miR-29a-4395223	hsa-miR-29a-4395223	1.000000	-0.138300	0.841700	0.000000	-0.109700	-0.126100	-0.111900	0.038000	0.944200	0.529100	0.933700	-0.154600	0.146900	-0.143600
GENE119X	hsa-miR-181a-4373117	hsa-miR-181a-4373117	1.000000	-0.057800	-0.101800	1.014500	0.000000	-0.014900	-0.086900	0.105100	1.020800	0.601800	0.997900	-0.068000	0.187500	-0.096200
GENE188X	hsa-miR-30b-4373290	hsa-miR-30b-4373290	1.000000	-0.310500	0.688800	0.900700	-0.263900	-0.289100	-0.248500	-0.093600	0.781700	0.411200	0.789800	-0.300900	0.000000	0.719600
GENE153X	hsa-miR-213-000516	hsa-miR-213-000516	1.000000	0.998000	0.000000	2.180200	-0.909900	-0.925400	-1.930500	0.192000	2.190600	-0.268000	0.093900	-0.947500	1.347700	-0.931800
GENE169X	hsa-miR-26b#-002444	hsa-miR-26b#-002444	1.000000	0.939800	0.922400	1.121800	-0.008900	-0.053400	-1.019400	0.104700	1.041700	-0.384400	0.000000	-0.049300	0.230300	-0.053400
GENE199X	hsa-miR-328-4373049	hsa-miR-328-4373049	1.000000	0.697500	0.679200	0.873600	-0.253400	-0.281000	-1.297200	-1.099600	0.793500	0.387200	0.753500	-0.274700	0.000000	-1.285000
GENE261X	hsa-miR-532-5p-4380928	hsa-miR-532-5p-4380928	1.000000	0.718200	0.684900	0.855600	-0.255100	-0.269400	-0.257300	-0.098600	0.794300	0.384900	0.779400	-0.301500	0.000000	-0.284900
GENE207X	hsa-miR-340#-002259	hsa-miR-340#-002259	1.000000	0.927500	0.879000	0.066000	-0.048700	-0.067300	-0.053600	-0.915600	0.000000	0.591500	0.967200	-0.081500	0.210600	-0.071700
GENE91X	hsa-miR-135a-4373140	hsa-miR-135a-4373140	1.000000	0.940000	-0.104800	1.077500	-0.055600	-1.061800	-1.075200	0.147900	1.044100	1.611700	0.000000	-0.066300	1.225400	-0.065700
GENE46X	hsa-let-7b-4395446	hsa-let-7b-4395446	1.000000	-0.033900	-0.072300	0.125400	0.000000	-0.023200	-1.003000	0.194100	0.039200	0.686300	0.004700	-0.027800	0.284300	-0.019700
GENE186X	hsa-miR-30a-3p-000416	hsa-miR-30a-3p-000416	1.000000	-0.030900	-0.081400	0.100200	0.000000	-0.007500	-1.023200	0.175700	0.062100	0.658600	0.018600	-0.038300	0.276700	-0.044100
GENE121X	hsa-miR-181c-4373115	hsa-miR-181c-4373115	1.000000	-0.035200	-0.119900	0.086200	0.000000	-0.034700	-1.030800	0.152700	0.064600	0.603400	1.000200	-0.048700	1.320300	-0.032200
GENE17X	hsa-miR-520D-3P-002743	hsa-miR-520D-3P-002743	1.000000	0.709900	1.668300	0.845000	-0.260100	-0.324100	-1.276200	1.811500		1.392400		-0.293100	0.000000	-0.313400
GENE286X	hsa-miR-744#-002325	hsa-miR-744#-002325	1.000000	0.886100	1.859300	0.000000	0.931400	-1.126000	-2.131700	2.119100	-0.077500	1.590200	-1.076300	-0.140900	2.181200	-1.133800
GENE3X	hsa-miR-184-4373113	hsa-miR-184-4373113	1.000000	-0.058500	-0.066000	0.111500	0.000000		-0.033800	-0.818700	0.061100	2.662000	2.042200		3.276200	-1.012400
GENE303X	hsa-miR-99b#-002196	hsa-miR-99b#-002196	1.000000	-0.071000	-0.072700	0.088100	-0.026200	-0.038900	-0.028400	0.103100	0.017500	1.631800	0.000000	0.938000	1.238200	-0.072800
GENE210X	hsa-miR-345-4395297	hsa-miR-345-4395297	1.000000	-0.046800	-0.081100	0.112400	0.009900	-0.041300	-0.005800	0.152100	0.030100	0.641900	0.000000	-0.037100	0.265700	-0.058000
GENE247X	hsa-miR-493-4395475	hsa-miR-493-4395475	1.000000	0.844600	-1.187700	0.000000	-0.130300	0.858700	-0.128500	0.033800	0.914100	1.500100	-0.104700	-0.158000	2.141000	-0.142300
GENE222X	hsa-miR-376c-4395233	hsa-miR-376c-4395233	1.000000	0.000000	-1.036400	0.181000	-0.007800	-0.004300	-0.009200	0.151200	0.034100	0.682200	0.046800	-0.056400	0.261500	-0.004900
GENE8X	hsa-miR-223#-002098	hsa-miR-223#-002098	1.000000	-3.143600	-1.178400	0.000000		-1.145200	-0.163900	-1.000400	1.889000	0.529300	1.909400		2.147900	1.866700
GENE95X	hsa-miR-139-3p-4395424	hsa-miR-139-3p-4395424	1.000000	-0.145000	-0.125600	0.925200	-0.166200	-0.194200	-0.129700	0.000000	0.945900	-0.527300	0.890800	0.863700	1.122300	0.848100
GENE42X	hsa-miR-941-002183	hsa-miR-941-002183	1.000000	-0.362950	-0.355950	1.792750	-0.346650	-1.372950		0.818950	2.706250	0.346650	-1.335450	-0.347450	1.940950	0.636050
GENE147X	hsa-miR-20a#-002437	hsa-miR-20a#-002437	1.000000	-0.025700	-1.066900	1.126700	0.000000	-1.033400	-0.007700	0.157100	1.049400	-0.346900	0.039200	-0.030100	0.255500	0.987700
GENE258X	hsa-miR-512-3p-4381034	hsa-miR-512-3p-4381034	1.000000	-1.218900	-0.243800	1.942100	-0.161100	-0.217700	-0.190700	0.000000	2.854100	2.491000	-0.150400	0.799200	0.113900	2.781000
GENE256X	hsa-miR-505#-002087	hsa-miR-505#-002087	1.000000	-0.066100	-0.080400	1.082600	-1.049500	-1.041800	-0.037300	0.139600	1.030300	0.609300	0.000000	-0.081000	0.230800	0.938900
GENE267X	hsa-miR-589-001543	hsa-miR-589-001543	1.000000	-0.062100	-0.080800	1.056700	-1.016700	-1.021100	-0.070400	-0.891300	1.017000	0.632400	0.000000	0.873400	0.229900	0.900800
GENE35X	hsa-miR-362-3p-4395228	hsa-miR-362-3p-4395228	1.000000	-0.825600	0.133600	1.321600	-0.808100	-0.829200	0.188200	0.371700		-0.133600	0.238000	-1.820900	-0.519400	1.172400
GENE265X	hsa-miR-550-002410	hsa-miR-550-002410	1.000000	-1.036200	-1.077400	0.092900	-1.032100	-1.049400	-0.039600	1.132500	1.030300	0.628500	0.000000	-1.061600	0.279300	0.985800
GENE279X	hsa-miR-655-4381015	hsa-miR-655-4381015	1.000000	-0.046600	-1.068900	0.103100	0.000000	-1.053500	-0.057300	1.179600	0.984900	-0.344400	1.022300	-1.018100	0.265100	1.033000
GENE16X	hsa-miR-518b-4373246	hsa-miR-518b-4373246	1.000000	0.941700	-1.116900	0.000000	-0.007300			2.064400	-0.009700	0.651600	-1.066400	-1.100000	1.183700	1.909300
GENE12X	hsa-miR-331-5p-4395344	hsa-miR-331-5p-4395344	1.000000	-2.182900	-0.238000	0.000000	-1.216200		-2.147600	2.967700	0.904600	2.464300		-0.184000	2.081800	2.737000
GENE264X	hsa-miR-550-001544	hsa-miR-550-001544	1.000000	0.000000	-1.049000	0.151200	-1.978900	-0.998200	-1.982100	3.199000	3.112600	2.662100	-0.951100	-1.022700	3.325500	2.964900
GENE268X	hsa-miR-590-3P-002677	hsa-miR-590-3P-002677	1.000000	-0.055300	-0.111000	0.080100	-0.038800	-0.057500	-0.030900	1.143700	2.036900	2.633800	0.000000	-0.078300	2.267000	1.957800
GENE221X	hsa-miR-376a-4373026	hsa-miR-376a-4373026	1.000000	-0.165100	-0.182700	0.000000	-0.127800	0.854800	-0.131600	1.039900	0.911500	1.516100	-0.095300	-0.176100	0.140900	0.858100
GENE123X	hsa-miR-186-4395396	hsa-miR-186-4395396	1.000000	-0.055600	-0.083600	0.109500	-0.027800	-0.034800	0.000000	0.134900	0.029700	0.643700	1.030400	-0.051300	0.262300	-0.038000
GENE183X	hsa-miR-301b-4395503	hsa-miR-301b-4395503	1.000000	-1.027900	-1.060000	-0.870200	-0.973600	-1.015300	0.009200	-0.836800	1.041300	2.670400	2.069800	0.000000	0.288200	0.999800
GENE150X	hsa-miR-21-4373090	hsa-miR-21-4373090	1.000000	-0.019600	-1.041300	0.153700	0.000000	-0.011400	-0.008600	-0.841300	0.044300	0.634800	0.993900	-0.035300	1.290000	1.015300
GENE176X	hsa-miR-28-5p-4373067	hsa-miR-28-5p-4373067	1.000000	-0.043600	-0.077600	0.108200	-0.015100	-0.042300	0.000000	-0.850600	0.038000	0.644900	1.039400	-0.039600	0.260400	0.959100
GENE77X	hsa-miR-1271-002779	hsa-miR-1271-002779	1.000000	0.832800	-0.209000	-0.049200	-0.154500	-0.197000	-0.149600	0.000000	-0.111500	1.517900	0.846900	0.796400	1.118100	1.803800
GENE170X	hsa-miR-26b-4395167	hsa-miR-26b-4395167	1.000000	-0.054200	-0.075700	0.108900	-0.000900	-0.041000	-0.000500	0.149900	0.024600	0.621300	0.000000	-0.053700	0.265500	0.973500
GENE219X	hsa-miR-374a-4373028	hsa-miR-374a-4373028	1.000000	-0.043900	-0.084200	0.127700	-0.021600	-0.032600	-0.031400	0.143200	0.018400	0.632800	0.000000	-0.056100	0.233700	0.941300
GENE137X	hsa-miR-199a-5p-4373272	hsa-miR-199a-5p-4373272	1.000000	-0.080100	-0.099400	0.085700	-1.028200	-0.068600	-1.064000	0.163000	0.000000	1.655900	1.029500	-0.072500	0.236700	1.939300
GENE164X	hsa-miR-24-2#-002441	hsa-miR-24-2#-002441	1.000000	-0.089300	-0.104200	0.083000	-1.051900	-0.078700	-0.045300	0.117600	0.000000	0.621900	0.995000	-0.079700	0.225900	0.906800
GENE85X	hsa-miR-130a-4373145	hsa-miR-130a-4373145	1.000000	-0.041800	-0.086000	0.108800	-0.004100	-0.043200	-0.012100	0.142300	0.000000	0.638500	1.003500	-0.052000	0.239800	0.971000
GENE299X	hsa-miR-95-4373011	hsa-miR-95-4373011	1.000000	-0.080700	-0.107300	0.064700	-0.030200	-0.061000	-0.063000	0.152900	0.000000	0.615000	1.005700	-0.098700	0.218100	0.940700
GENE158X	hsa-miR-22-4373079	hsa-miR-22-4373079	1.000000	-0.200100	-0.225500	-0.015800	-0.140500	-0.170100	-1.129900	0.000000	0.937800	0.456900	0.913800	0.832500	0.128100	0.815600
GENE139X	hsa-miR-19a-4373099	hsa-miR-19a-4373099	1.000000	-0.200000	0.780500	-0.039700	-0.151000	-1.111000	-0.149400	0.000000	0.873300	0.524700	0.875800	-0.202900	0.103100	0.800900
GENE181X	hsa-miR-29c-4395171	hsa-miR-29c-4395171	1.000000	-0.230900	0.749900	-0.069200	-0.189300	-0.238100	-0.191600	0.000000	0.854900	0.454600	0.836200	-0.243100	1.078500	0.775000
GENE45X	hsa-let-7a-4373169	hsa-let-7a-4373169	1.000000	-0.156300	-0.161500	0.032800	-0.116800	-0.157300	-0.142800	0.000000	0.963900	0.531000	0.925400	-0.155500	0.158600	0.875500
GENE266X	hsa-miR-574-3p-4395460	hsa-miR-574-3p-4395460	1.000000	-0.180900	-0.196500	0.000000	-0.148700	-0.142900	-0.156100	0.016100	0.911900	0.517700	0.901200	-0.193900	0.109400	0.840500
GENE172X	hsa-miR-27a-4373287	hsa-miR-27a-4373287	1.000000	-0.151400	-0.187200	0.000000	-0.127200	-0.132400	-0.106700	0.053500	0.957900	0.531400	0.905300	-0.165100	1.153400	1.869000
GENE251X	hsa-miR-499-5p-4381047	hsa-miR-499-5p-4381047	1.000000	-0.179400	0.808800	-0.034200	-0.147700	-0.177100	-0.154500	0.000000	0.916100	0.479100	0.894800	-0.185600	0.116600	1.811300
GENE100X	hsa-miR-143-4395360	hsa-miR-143-4395360	1.000000	-0.083800	-0.116600	0.067500	-0.027800	-0.078500	-1.053600	0.152500	0.005500	0.601800	0.000000	-0.086200	0.234100	0.925400
GENE113X	hsa-miR-152-4395170	hsa-miR-152-4395170	1.000000	-0.030100	-0.065400	0.117200	0.000000	-0.025400	-1.025800	-0.869400	0.052600	0.639900	0.007000	-0.047200	0.263000	0.968400
GENE165X	hsa-miR-24-4373072	hsa-miR-24-4373072	1.000000	-0.216500	-0.240100	0.953200	-0.186200	-0.203600	-0.185400	0.000000	-0.135800	0.462700	0.857700	0.801000	0.054600	0.789400
GENE270X	hsa-miR-598-4395179	hsa-miR-598-4395179	1.000000	-0.049100	-0.104400	1.103100	-0.031800	-0.059800	-0.016800	0.125500	0.000000	0.586800	1.002200	-0.057500	0.207700	0.922800
GENE154X	hsa-miR-214#-002293	hsa-miR-214#-002293	1.000000	-0.057200	-0.065200	1.112300	-0.014500	-0.040100	-1.030100	0.134100	0.024500	0.627800	0.000000	-0.068000	0.253800	0.941500
GENE191X	hsa-miR-30d-000420	hsa-miR-30d-000420	1.000000	-0.213500	0.764100	0.974900	-0.163400	-0.205700	-1.191400	0.000000	-0.123900	0.455600	0.854100	-0.244500	0.103700	0.799000
GENE309X	RNU44-4373384	RNU44-4373384	1.000000	-0.082700	-0.130800	1.099600	-0.010800	-0.041200	-1.071800	0.132500	0.000000	0.661200	1.007300	-0.088500	0.249800	0.957200
GENE289X	hsa-miR-769-5p-001998	hsa-miR-769-5p-001998	1.000000	0.713300	-0.332900	0.874100	-0.261000	-0.269300	-1.261200	-0.081300	0.785200	0.398300	0.795700	-0.274400	0.000000	0.695700
GENE138X	hsa-miR-199b-5p-4373100	hsa-miR-199b-5p-4373100	1.000000	-0.119000	0.852500	1.012600	0.909500	-1.094300	-1.074600	2.042900	0.000000	-0.484100	-0.066700	-0.085800	0.235000	1.850600
GENE146X	hsa-miR-208-4373091	hsa-miR-208-4373091	1.000000	0.938300	-0.080100	1.101000	0.967300	-1.028400	-1.039700	1.158000	-0.001800	-0.378700	0.000000	-0.050000	0.249300	0.962200
GENE57X	hsa-miR-106b#-002380	hsa-miR-106b#-002380	1.000000	1.699800	1.650000	1.836400	-1.268300	0.710700	0.738600	-0.131200	-0.204400	-0.628000	-0.220100	-0.320300	0.000000	0.704100
GENE102X	hsa-miR-145#-002149	hsa-miR-145#-002149	1.000000	-0.040900	0.934300	1.127100	0.000000	-0.031100	-1.011700	-0.862600	0.040100	-0.356000	0.023700	-0.032900	0.270400	0.969000
GENE103X	hsa-miR-145-4395389	hsa-miR-145-4395389	1.000000	0.807100	0.790000	0.975000	-0.143800	-0.149800	-1.145700	0.000000	-0.139800	0.492300	-0.139700	-0.200100	0.099100	0.824400
GENE112X	hsa-miR-151-5P-002642	hsa-miR-151-5P-002642	1.000000	0.695700	0.672200	0.858800	-0.267800	-0.295200	-0.279800	-0.135500	0.765700	0.382300	-0.244200	-0.318600	0.000000	0.691800
GENE306X	rno-miR-29c#-001818	rno-miR-29c#-001818	1.000000	0.707000	0.684800	0.868100	-0.253500	-0.293300	-0.259800	-0.109300	-0.210000	0.340800	0.765200	-0.317500	0.000000	0.687000
GENE192X	hsa-miR-30e-3p-000422	hsa-miR-30e-3p-000422	1.000000	-0.079200	0.924900	0.075600	-0.028900	-0.048900	-0.014400	0.089600	0.000000	0.614700	-0.007000	-0.087300	0.241700	0.958100
GENE206X	hsa-miR-33a#-002136	hsa-miR-33a#-002136	1.000000	-0.081400	0.903700	1.070900	-0.022100	-1.064800	-0.037100	0.143300	-0.015400	0.603900	0.000000	-0.084900	0.211400	0.932500
GENE26X	hsa-miR-125a-3p-4395310	hsa-miR-125a-3p-4395310	1.000000	-1.003500	0.915900	1.137600	-1.016600	-0.025900		0.179500	0.024700	0.598200	-0.951100	-0.024700	0.264600	-0.049100
GENE27X	hsa-miR-1267-002885	hsa-miR-1267-002885	1.000000	-0.159800	0.681300	0.896900	-1.218400	-0.258900	-1.266900		0.712500	0.399100	-0.216700	-0.220800	0.159800	0.747300
GENE229X	hsa-miR-423-5p-4395451	hsa-miR-423-5p-4395451	1.000000	0.895400	-0.149700	1.029800	-1.101300	-0.078300	-1.072100	0.072500	-0.036600	0.569600	0.000000	-0.124700	0.164600	0.900700
GENE272X	hsa-miR-625-4395542	hsa-miR-625-4395542	1.000000	-0.060400	-0.088800	1.087900	-1.021000	-0.110800	-1.048300	0.115500	0.013300	0.612000	0.000000	-0.063500	0.240700	0.935500
GENE285X	hsa-miR-720-002895	hsa-miR-720-002895	1.000000	-0.027300	-0.025400	1.150300	-0.955800	-1.013800	-0.959200	0.188300	0.069600	0.686100	0.067500	0.000000	0.267200	-0.018600
GENE248X	hsa-miR-494-4395476	hsa-miR-494-4395476	1.000000	-0.016300	-0.038900	2.139300	-0.964700	0.000000	-0.982000	1.186600	0.082100	0.654900	-0.948600	-0.008800	0.281700	1.000200
GENE276X	hsa-miR-636-4395199	hsa-miR-636-4395199	1.000000	-0.035400	0.894300	2.078300	-1.054000	-0.101900	-1.088700	2.122000	0.013300	0.609100	0.000000	-0.103200	1.217500	-0.094400
GENE254X	hsa-miR-502-3p-4395194	hsa-miR-502-3p-4395194	1.000000	-0.015500	-0.020600	1.151400	-0.973100	0.011600	-0.927500	1.206000	1.103200	-0.317100	0.069900	0.000000	-0.707500	1.008700
GENE131X	hsa-miR-193a-5p-4395392	hsa-miR-193a-5p-4395392	1.000000	0.811800	0.794300	-0.047700	0.845600	0.784300	-1.167800	0.000000	0.911300	0.496600	-0.110300	-0.187500	-0.907500	-0.174500
GENE25X	hsa-miR-1247-002893	hsa-miR-1247-002893	1.000000	0.936350	0.854750	0.065550	-1.045250	-0.096850	-1.074850		0.933450	0.620750	-0.065550	-0.122750	-0.827650	0.850750
GENE233X	hsa-miR-452-4395440	hsa-miR-452-4395440	1.000000	0.951200	0.912200	0.102300	-0.024100	-0.038600	-1.024600	0.137800	0.029800	0.620900	0.000000	-0.066000	-0.768700	-0.065700
GENE301X	hsa-miR-99a#-002141	hsa-miR-99a#-002141	1.000000	0.970600	0.959000	1.128700	0.000000	-0.015900	-1.008400	-0.863800	0.043000	0.649100	0.022800	-0.019500	-0.732200	-0.015200
GENE312X	U6 snRNA-001973	U6 snRNA-001973	1.000000	0.005600	0.024300	0.001500	-0.045400	-0.043300	-0.044200	-0.137200	-0.140100	0.427200	0.107900	0.018100	-0.301800	0.000000
GENE13X	hsa-miR-429-4373203	hsa-miR-429-4373203	1.000000	-0.023200		0.146400	-0.975400	-1.014000	0.000000	1.187000	0.056400	-0.348700	1.063300		1.260400	-0.053500
GENE68X	hsa-miR-1227-002769	hsa-miR-1227-002769	1.000000	-0.087800	-0.101800	1.092900	-1.049400	-1.061200	-0.050900	1.150700	0.000100	-0.406900	0.000000	1.931700	1.228100	0.935800
GENE22X	hsa-miR-661-001606	hsa-miR-661-001606	1.000000	1.026800	-0.056400	1.162600	-0.988400	-1.084700	-1.911900	1.144300	0.000000	-0.296100	0.079300	0.995400
GENE84X	hsa-miR-1300-002902	hsa-miR-1300-002902	1.000000	1.033300	-1.030400	0.187300	-1.924900	-0.986000	-1.974700	2.249100	0.093800	-0.264200	-0.903400	0.996200	2.245900	0.000000
GENE67X	hsa-miR-1225-3P-002766	hsa-miR-1225-3P-002766	1.000000	0.953400	-0.044500	1.156700	0.000000	-1.028000	-0.984600	3.189600	1.131100	-0.392800	-0.972100	2.961500	1.302900	-0.015000
GENE33X	hsa-miR-31#-002113	hsa-miR-31#-002113	1.000000	-0.942550	2.055750	2.220250	-1.903950	-0.937350	-0.923250	0.265750	1.151550	-0.265750	1.126050	3.087650		-1.938550
GENE0X	hsa-miR-1244-002791	hsa-miR-1244-002791	1.000000	-0.985500	-0.022700	1.156200	-0.954000	0.000000	0.013100	0.221500	1.085900	-1.322400			1.325600	-0.988100
GENE193X	hsa-miR-31-4395390	hsa-miR-31-4395390	1.000000	-1.185600	0.798200	0.992300	-3.165100	-2.177700	-1.169200	0.000000	0.889300	-1.495800	0.892100	0.855200	3.130300	-2.183200
GENE75X	hsa-miR-1260-002896	hsa-miR-1260-002896	1.000000	-0.012100	-0.041700	1.165800	-0.984000	0.000000	-0.977300	0.194200	0.081000	-0.323400	0.064900	0.998900	0.298300	-0.039300
GENE142X	hsa-miR-200b-4395362	hsa-miR-200b-4395362	1.000000	0.000000	0.001400	1.161900	-0.923300	-0.942700	-1.964900	-0.799600	1.109700	-1.294800	1.076500	1.989900	0.376900	-0.020100
GENE178X	hsa-miR-29a#-002447	hsa-miR-29a#-002447	1.000000	0.000000	-1.064700	0.136400	-0.979900	0.995400	-2.001000	0.163200	0.062300	-0.336500	0.024200	-0.008400	0.290900	-0.000600
GENE257X	hsa-miR-511-4373236	hsa-miR-511-4373236	1.000000	0.030900	0.000000	1.184700	-1.952700	2.043200	-0.948800	-0.811800	-0.912800	-1.311900	0.093900	0.019700	-0.707000	0.029700
GENE71X	hsa-miR-125a-5p-4395309	hsa-miR-125a-5p-4395309	1.000000	0.715500	-0.333200	0.874400	-0.272300	0.724400	-0.258700	-0.091700	-0.186700	0.396900	0.764900	0.711700	0.000000	-0.297100
GENE287X	hsa-miR-744-4395435	hsa-miR-744-4395435	1.000000	0.932700	-0.132200	1.095000	-1.063100	0.931600	-0.058700	0.112800	0.000000	0.594300	-0.030200	-0.101300	0.196300	-0.067300
GENE194X	hsa-miR-320-4395388	hsa-miR-320-4395388	1.000000	-0.057800	-0.081200	0.098100	-1.033300	-0.056200	-0.021500	0.130500	0.030000	0.628500	0.000000	0.946200	0.247300	-0.058200
GENE271X	hsa-miR-625#-002432	hsa-miR-625#-002432	1.000000	0.948800	-0.112500	0.076300	-1.053700	-0.056200	-0.035100	0.101900	0.000000	0.625100	-0.019400	0.951500	0.219500	-0.083100
GENE291X	hsa-miR-886-3p-4395305	hsa-miR-886-3p-4395305	1.000000	-0.069600	-0.117400	0.082300	-1.043800	0.943700	-0.049900	0.109600	1.027500	0.608100	0.000000	-0.100500	0.213500	-0.057700
GENE48X	hsa-let-7d-4395394	hsa-let-7d-4395394	1.000000	0.016100	-0.030600	0.141700	-0.964300	0.000000	-0.963600	-0.796400	0.076900	-0.312700	0.057200	0.015600	0.316600	-0.991900
GENE109X	hsa-miR-149-4395366	hsa-miR-149-4395366	1.000000	0.047100	0.000000	0.191300	-0.929400	0.053000	-0.938100	-0.781800	-0.890600	-0.321400	0.079000	0.052300	0.334100	-1.974800
GENE217X	hsa-miR-370-4395386	hsa-miR-370-4395386	1.000000	0.024300	-1.037400	1.169400	-0.957300	-0.010200	-0.992300	0.201100	0.055700	0.670600	-0.912300	0.000000	0.293600	-2.008700
GENE93X	hsa-miR-136#-002100	hsa-miR-136#-002100	1.000000	0.692100	-0.341500	-0.157800	-0.262800	0.717200	-1.277400	0.872300	0.765300	0.360700	-0.231300	1.663800	0.000000	-2.284600
GENE213X	hsa-miR-34b-002102	hsa-miR-34b-002102	1.000000	0.925900	-0.125200	0.071000	-0.036300	-0.061600	-0.041900	2.102800	0.000000	0.612900	-0.026600	0.912800	1.236500	-3.105100
GENE94X	hsa-miR-138-4395395	hsa-miR-138-4395395	1.000000	1.848800	2.789900	1.966800	-0.151200	-0.162100	-0.162300	0.000000	0.893100	-0.512000	1.902000	2.831500	-0.869700	-6.177000
GENE36X	hsa-miR-379-4373349	hsa-miR-379-4373349	1.000000	0.494250	-0.533150	0.661150		-0.465550	-0.458150	-0.336050	0.592550	0.185450	0.578450	0.498950	-0.185450	-1.496850
GENE92X	hsa-miR-135b-4395372	hsa-miR-135b-4395372	1.000000	0.304400	0.295400	0.488300	-0.651100	-0.661000	-0.640100	-0.486000	0.412900	0.000000	0.382800	0.322400	-0.347200	-1.673200
GENE284X	hsa-miR-708-4395452	hsa-miR-708-4395452	1.000000	0.801900	-0.237500	-0.056600	-0.153000	-1.180500	-0.153700	0.000000	0.890300	0.504200	0.860400	0.816500	0.093700	-2.221900
GENE249X	hsa-miR-495-4381078	hsa-miR-495-4381078	1.000000	0.018100	-1.055400	1.152100	-0.956500	0.021000	-0.976900	0.197200	1.080500	-0.322800	1.062500	0.000000	-0.718800	-2.995400
GENE87X	hsa-miR-132-4373143	hsa-miR-132-4373143	1.000000	-0.112500	-1.145300	0.065500	-0.077200	-1.076000	-0.055900	0.089600	0.000000	0.576400	0.993800	0.906900	0.209700	-4.088000
GENE152X	hsa-miR-212-4373087	hsa-miR-212-4373087	1.000000	0.000000	-1.048900	0.158000	0.034600	-1.012100	-0.994400	0.192000	-0.930000	0.683400	0.057100	-0.017800	0.277300	-5.031200
GENE225X	hsa-miR-409-3p-002332	hsa-miR-409-3p-002332	1.000000	-0.193000	-1.211800	0.960800	0.835000	-0.178300	-0.159900	0.000000	-0.105900	0.502100	0.875500	0.832900	0.112200	-2.192400
GENE226X	hsa-miR-410-4378093	hsa-miR-410-4378093	1.000000	-0.062500	-1.089500	1.038000	-0.029000	0.939900	-0.022900	0.149200	1.035000	-0.387900	0.000000	1.943200	0.251200	-5.078400
GENE159X	hsa-miR-221-4373077	hsa-miR-221-4373077	1.000000	-0.079200	-0.103400	0.140200	-1.062700	-0.130400	-0.038500	0.129600	0.000000	0.625100	0.991400	0.897600	0.251700	-2.092800
GENE160X	hsa-miR-222-4395387	hsa-miR-222-4395387	1.000000	-0.058600	-0.086200	0.096900	-0.017700	-0.024400	-0.019100	0.126400	0.000000	0.619200	0.996100	0.941700	0.229500	-1.050800
GENE307X	rno-miR-7#-001338	rno-miR-7#-001338	1.000000	-0.060900	-0.102100	0.093800	-0.042500	-0.063800	-0.046400	0.107500	0.018000	0.629400	0.000000	0.910500	0.221800	-1.083800
GENE76X	hsa-miR-127-3p-4373147	hsa-miR-127-3p-4373147	1.000000	-0.086100	-0.100900	1.099600	-0.064900	0.906300	-1.075600	0.103800	0.000000	0.614000	1.001300	-0.081200	0.222900	-2.058200
GENE227X	hsa-miR-411-4381013	hsa-miR-411-4381013	1.000000	-0.107000	-1.139400	0.049300	-0.063000	0.913000	-1.082500	0.081500	0.000000	0.602400	0.971500	-0.081000	0.230400	-2.077300
GENE240X	hsa-miR-485-3p-4378095	hsa-miR-485-3p-4378095	1.000000	0.000000	-0.032200	1.160500	-0.960200	-0.008000	-0.977300	0.154600	0.074800	0.675800	2.047600	-0.004300	1.306000	-2.026700
GENE208X	hsa-miR-340-4395369	hsa-miR-340-4395369	1.000000	0.011600	-0.050200	0.143600	0.025500	0.000000	0.020500	-0.804600	0.068700	-0.340400	0.037500	-0.003200	-0.721100	-1.032400
GENE81X	hsa-miR-128-4395327	hsa-miR-128-4395327	1.000000	0.947100	-0.076800	1.117800	-0.018900	1.005300	-0.021900	-0.866200	1.035100	0.641500	0.000000	-1.073500	1.266500	-4.050300
GENE196X	hsa-miR-323-3p-4395338	hsa-miR-323-3p-4395338	1.000000	0.312700	0.283600	1.442400	0.320900	0.323000	-0.653000	-0.527900	-0.640900	0.000000	0.380200	-0.720900	-0.384800	-2.689000
GENE293X	hsa-miR-9#-002231	hsa-miR-9#-002231	1.000000	1.000900	0.982300	1.156800	0.037100	0.000000	1.020500	-0.794700	-0.918600	-0.328500	0.061200	-0.009900	-0.704700	-6.987700
GENE294X	hsa-miR-9-4373285	hsa-miR-9-4373285	1.000000	0.911000	0.931400	2.116200	-0.020500	0.953200	-0.050200	-2.860900	0.009700	0.620400	0.000000	-0.057500	-0.731600	-6.070900
GENE243X	hsa-miR-487b-4378102	hsa-miR-487b-4378102	1.000000	-0.028500	-1.028000	0.132900	1.019100	0.020000	-2.004400	-0.833300	2.057600	0.671100	1.063700	0.000000	-0.727000	-3.007200
GENE262X	hsa-miR-539-4378103	hsa-miR-539-4378103	1.000000	0.000000	-1.032100	0.176700	2.069100	0.025000	-0.960500	-0.817900	1.098600	0.698700	0.063400	-1.006800	-1.718600	-4.024000
GENE90X	hsa-miR-134-4373299	hsa-miR-134-4373299	1.000000	1.824100	1.793600	2.982800	2.848200	-0.182800	-0.165900	0.000000	-0.080300	-0.489500	1.980700	3.856200	-0.875100	-1.179400
GENE143X	hsa-miR-200c-4395411	hsa-miR-200c-4395411	1.000000	-0.309700	0.653600	-0.141500	-0.255300	-0.279200	0.734400	-0.110300	0.758400	0.426800	0.762900	0.711100	0.000000	-0.317200
GENE275X	hsa-miR-629-001562	hsa-miR-629-001562	1.000000	-0.179600	1.792900	0.000000	-0.150300	-0.167700	0.882000	0.009100	0.917100	-0.487400	-0.101900	1.878800	0.122000	-0.122200
GENE201X	hsa-miR-335#-002185	hsa-miR-335#-002185	1.000000	0.946200	0.900900	-0.903900	0.980900	-0.054700	-1.038300	1.113200	2.031900	-0.353400	0.000000	0.952200	-0.759400	-1.063400
GENE202X	hsa-miR-335-4373045	hsa-miR-335-4373045	1.000000	-0.048100	-0.086700	-0.898700	1.004500	0.979400	0.000000	1.146400	2.055100	-0.368600	0.002100	1.982700	-0.727000	-1.056200
GENE126X	hsa-miR-190-4373110	hsa-miR-190-4373110	1.000000	-0.290600	0.655200	-1.158900	0.735600	-0.261900	0.764500	-0.088400	0.796500	0.404900	-0.200500	-0.293100	0.000000	0.703600
GENE130X	hsa-miR-193a-3p-4395361	hsa-miR-193a-3p-4395361	1.000000	-0.004400	-0.026100	-1.854000	0.040900	-0.030800	0.998800	2.168000	1.067500	-0.333200	-0.939300	0.000000	0.296400	0.020800
GENE263X	hsa-miR-545-4395378	hsa-miR-545-4395378	1.000000	0.862800	-0.173500	0.000000	-0.094800	-0.127600	0.886000	2.057100	1.941600	-0.489800	-1.078800	-0.153000	0.165800	0.837900
GENE305X	MammU6-4395470	MammU6-4395470	1.000000	-0.005600	-0.024300	-0.001500	0.045400	0.043300	0.044200	0.137200	0.140100	-0.427200	-0.107900	-0.018100	0.301800	0.000000
