# Supplementary material for: MicroRNA profiling in the left atrium in patients with non-valvular paroxysmal atrial fibrillation
Source: BMC Cardiovasc Disord. 2015 Aug 29;15:97. doi: 10.1186/s12872-015-0085-2 (PMC4553004; doi:10.1186/s12872-015-0085-2)
Supplement: Additional file 6: — Table S4. The most overrepresented pathways for miRNAs’ targets according to KEGG. (DOCX 44 kb) [file 12872_2015_85_MOESM6_ESM.zip › Additional Supporting DATA/Cluster data/cluster.gtr]

NODE1X	GENE296X	GENE53X	0.999552
NODE2X	GENE98X	GENE97X	0.999440
NODE3X	GENE310X	GENE311X	0.999290
NODE4X	GENE308X	GENE73X	0.999242
NODE5X	GENE197X	GENE72X	0.998963
NODE6X	GENE186X	GENE46X	0.998776
NODE7X	GENE219X	GENE170X	0.998723
NODE8X	GENE266X	GENE45X	0.998253
NODE9X	GENE299X	GENE85X	0.997697
NODE10X	GENE253X	GENE23X	0.992955
NODE11X	NODE10X	GENE11X	0.967982
NODE12X	GENE80X	GENE69X	0.961345
NODE13X	GENE148X	GENE140X	0.943220
NODE14X	GENE136X	GENE29X	0.932631
NODE15X	GENE290X	GENE260X	0.927943
NODE16X	GENE174X	GENE302X	0.926400
NODE17X	GENE152X	GENE87X	0.926231
NODE18X	GENE96X	GENE18X	0.920735
NODE19X	GENE223X	GENE157X	0.914712
NODE20X	GENE166X	NODE13X	0.911876
NODE21X	GENE272X	GENE229X	0.909086
NODE22X	GENE294X	GENE293X	0.909081
NODE23X	GENE54X	GENE21X	0.906124
NODE24X	GENE220X	GENE182X	0.901334
NODE25X	NODE15X	NODE1X	0.900639
NODE26X	GENE122X	GENE50X	0.900133
NODE27X	GENE187X	NODE5X	0.899438
NODE28X	GENE117X	GENE56X	0.899278
NODE29X	GENE92X	GENE36X	0.891657
NODE30X	GENE189X	GENE145X	0.889777
NODE31X	GENE309X	GENE191X	0.888501
NODE32X	GENE177X	GENE173X	0.886166
NODE33X	GENE111X	GENE58X	0.885321
NODE34X	GENE116X	GENE43X	0.882052
NODE35X	GENE227X	GENE76X	0.878014
NODE36X	GENE264X	GENE12X	0.876728
NODE37X	GENE109X	GENE48X	0.874554
NODE38X	GENE19X	GENE1X	0.874192
NODE39X	GENE20X	GENE2X	0.874171
NODE40X	GENE160X	GENE159X	0.873575
NODE41X	GENE196X	NODE22X	0.872893
NODE42X	GENE124X	GENE79X	0.872868
NODE43X	GENE164X	GENE137X	0.870614
NODE44X	GENE175X	NODE30X	0.868838
NODE45X	GENE179X	GENE51X	0.868173
NODE46X	GENE172X	NODE8X	0.867776
NODE47X	GENE262X	GENE243X	0.867292
NODE48X	NODE26X	GENE9X	0.862238
NODE49X	NODE27X	GENE55X	0.860616
NODE50X	GENE235X	GENE149X	0.860510
NODE51X	GENE214X	GENE304X	0.858832
NODE52X	GENE165X	GENE270X	0.855711
NODE53X	GENE238X	GENE216X	0.855368
NODE54X	GENE274X	GENE15X	0.855328
NODE55X	GENE127X	GENE82X	0.853779
NODE56X	GENE146X	GENE138X	0.852511
NODE57X	GENE114X	NODE33X	0.852032
NODE58X	GENE84X	GENE22X	0.850801
NODE59X	GENE267X	GENE256X	0.850102
NODE60X	GENE245X	GENE215X	0.849220
NODE61X	GENE284X	NODE29X	0.848692
NODE62X	GENE246X	GENE190X	0.847533
NODE63X	NODE31X	GENE154X	0.847303
NODE64X	NODE16X	GENE5X	0.845627
NODE65X	GENE49X	NODE14X	0.845181
NODE66X	GENE250X	GENE163X	0.844475
NODE67X	GENE273X	GENE38X	0.841876
NODE68X	GENE134X	GENE40X	0.841153
NODE69X	GENE303X	GENE3X	0.839641
NODE70X	GENE161X	GENE99X	0.839160
NODE71X	GENE251X	NODE46X	0.839054
NODE72X	GENE30X	GENE28X	0.838237
NODE73X	GENE194X	GENE271X	0.836755
NODE74X	GENE224X	NODE4X	0.835697
NODE75X	GENE307X	NODE40X	0.833017
NODE76X	NODE2X	GENE74X	0.832774
NODE77X	NODE43X	NODE9X	0.832010
NODE78X	GENE144X	GENE133X	0.831971
NODE79X	NODE20X	GENE125X	0.827996
NODE80X	GENE78X	NODE12X	0.827915
NODE81X	GENE225X	NODE17X	0.824344
NODE82X	NODE21X	GENE27X	0.821355
NODE83X	GENE113X	GENE100X	0.821290
NODE84X	GENE232X	GENE115X	0.819944
NODE85X	GENE268X	NODE36X	0.818445
NODE86X	GENE237X	GENE59X	0.817221
NODE87X	GENE176X	GENE150X	0.817065
NODE88X	GENE107X	GENE39X	0.815755
NODE89X	GENE128X	GENE230X	0.811663
NODE90X	GENE105X	GENE44X	0.811398
NODE91X	GENE86X	GENE64X	0.810999
NODE92X	GENE276X	GENE248X	0.810734
NODE93X	NODE60X	GENE288X	0.810027
NODE94X	NODE7X	GENE77X	0.808732
NODE95X	NODE24X	NODE42X	0.808331
NODE96X	GENE202X	GENE201X	0.807218
NODE97X	NODE41X	GENE81X	0.807213
NODE98X	GENE231X	NODE34X	0.807180
NODE99X	GENE226X	NODE81X	0.806780
NODE100X	GENE301X	GENE233X	0.804387
NODE101X	GENE193X	GENE0X	0.803347
NODE102X	GENE169X	GENE153X	0.802616
NODE103X	GENE228X	GENE88X	0.801563
NODE104X	GENE181X	GENE139X	0.800150
NODE105X	GENE168X	GENE70X	0.799911
NODE106X	NODE61X	GENE249X	0.799272
NODE107X	GENE142X	GENE75X	0.794199
NODE108X	GENE286X	GENE17X	0.794046
NODE109X	GENE112X	GENE103X	0.791660
NODE110X	GENE282X	NODE32X	0.791521
NODE111X	NODE3X	GENE10X	0.791261
NODE112X	GENE240X	NODE35X	0.787829
NODE113X	GENE199X	GENE261X	0.787138
NODE114X	GENE281X	NODE48X	0.786923
NODE115X	GENE198X	NODE25X	0.782826
NODE116X	NODE49X	NODE39X	0.782809
NODE117X	GENE68X	GENE13X	0.779036
NODE118X	NODE55X	NODE23X	0.776440
NODE119X	GENE221X	NODE85X	0.775728
NODE120X	GENE210X	NODE69X	0.775316
NODE121X	GENE239X	NODE76X	0.772820
NODE122X	NODE104X	NODE71X	0.770898
NODE123X	GENE285X	NODE82X	0.770781
NODE124X	GENE151X	NODE51X	0.769951
NODE125X	GENE93X	GENE213X	0.768889
NODE126X	GENE279X	GENE265X	0.768474
NODE127X	GENE297X	NODE67X	0.766251
NODE128X	GENE205X	GENE277X	0.766246
NODE129X	GENE32X	NODE72X	0.765870
NODE130X	GENE108X	NODE95X	0.764952
NODE131X	NODE86X	GENE7X	0.762844
NODE132X	GENE167X	NODE79X	0.761896
NODE133X	NODE50X	NODE84X	0.760757
NODE134X	GENE106X	NODE65X	0.760650
NODE135X	GENE33X	NODE101X	0.754217
NODE136X	NODE64X	NODE116X	0.752856
NODE137X	NODE63X	GENE289X	0.752185
NODE138X	GENE263X	GENE130X	0.749913
NODE139X	GENE278X	GENE295X	0.747172
NODE140X	GENE119X	GENE188X	0.747029
NODE141X	NODE77X	NODE94X	0.746700
NODE142X	GENE94X	NODE106X	0.745374
NODE143X	GENE306X	NODE109X	0.744061
NODE144X	GENE212X	NODE11X	0.742364
NODE145X	NODE75X	NODE99X	0.742358
NODE146X	GENE300X	NODE18X	0.741504
NODE147X	GENE258X	NODE59X	0.741362
NODE148X	GENE204X	NODE88X	0.739987
NODE149X	NODE124X	GENE118X	0.739168
NODE150X	NODE132X	NODE93X	0.738454
NODE151X	NODE78X	GENE31X	0.738104
NODE152X	NODE70X	NODE90X	0.736906
NODE153X	GENE141X	NODE98X	0.736289
NODE154X	NODE80X	GENE65X	0.736025
NODE155X	GENE206X	GENE192X	0.735399
NODE156X	GENE211X	GENE298X	0.732848
NODE157X	GENE67X	NODE58X	0.731063
NODE158X	NODE133X	NODE28X	0.730814
NODE159X	NODE110X	NODE115X	0.729794
NODE160X	GENE147X	GENE42X	0.728547
NODE161X	NODE92X	NODE123X	0.723713
NODE162X	GENE121X	NODE6X	0.721809
NODE163X	NODE100X	GENE25X	0.721385
NODE164X	NODE74X	GENE66X	0.721108
NODE165X	NODE66X	GENE259X	0.720163
NODE166X	GENE132X	GENE104X	0.717588
NODE167X	NODE105X	NODE118X	0.717133
NODE168X	NODE103X	GENE203X	0.715612
NODE169X	GENE62X	GENE60X	0.715221
NODE170X	NODE57X	NODE158X	0.712766
NODE171X	NODE139X	NODE114X	0.712111
NODE172X	GENE244X	GENE129X	0.711783
NODE173X	GENE287X	GENE71X	0.711314
NODE174X	GENE143X	GENE275X	0.710429
NODE175X	GENE123X	GENE183X	0.709070
NODE176X	NODE62X	NODE134X	0.709047
NODE177X	GENE52X	GENE184X	0.704670
NODE178X	GENE83X	GENE200X	0.704278
NODE179X	NODE145X	NODE142X	0.703843
NODE180X	GENE135X	GENE292X	0.702320
NODE181X	GENE234X	NODE91X	0.701976
NODE182X	NODE102X	NODE113X	0.699806
NODE183X	NODE153X	NODE127X	0.699619
NODE184X	NODE183X	NODE144X	0.694387
NODE185X	NODE97X	GENE208X	0.694144
NODE186X	GENE156X	GENE4X	0.692695
NODE187X	NODE137X	NODE52X	0.692611
NODE188X	NODE19X	NODE128X	0.692567
NODE189X	NODE121X	NODE54X	0.691077
NODE190X	GENE101X	GENE242X	0.690430
NODE191X	GENE252X	NODE111X	0.690233
NODE192X	GENE247X	NODE120X	0.688780
NODE193X	NODE159X	NODE136X	0.687808
NODE194X	NODE164X	NODE171X	0.685393
NODE195X	GENE283X	NODE167X	0.682329
NODE196X	NODE140X	NODE45X	0.673789
NODE197X	GENE95X	GENE8X	0.673463
NODE198X	NODE87X	NODE141X	0.671623
NODE199X	GENE91X	NODE162X	0.665272
NODE200X	NODE143X	GENE102X	0.664478
NODE201X	GENE16X	NODE119X	0.663864
NODE202X	GENE158X	NODE122X	0.654760
NODE203X	GENE131X	NODE163X	0.654482
NODE204X	NODE157X	NODE117X	0.654349
NODE205X	NODE125X	NODE179X	0.653830
NODE206X	NODE68X	GENE6X	0.653703
NODE207X	NODE44X	NODE176X	0.652642
NODE208X	NODE147X	NODE160X	0.650249
NODE209X	NODE154X	GENE24X	0.648140
NODE210X	GENE254X	NODE161X	0.647980
NODE211X	GENE162X	NODE146X	0.644216
NODE212X	GENE217X	NODE37X	0.642625
NODE213X	GENE155X	NODE53X	0.642525
NODE214X	NODE47X	NODE185X	0.642454
NODE215X	NODE112X	NODE205X	0.640819
NODE216X	NODE107X	NODE135X	0.636717
NODE217X	NODE206X	NODE186X	0.636654
NODE218X	NODE198X	NODE202X	0.632611
NODE219X	GENE34X	NODE194X	0.632126
NODE220X	GENE236X	GENE47X	0.629826
NODE221X	NODE190X	NODE152X	0.629628
NODE222X	NODE126X	GENE35X	0.623757
NODE223X	GENE61X	GENE218X	0.621434
NODE224X	NODE165X	NODE193X	0.618989
NODE225X	GENE195X	GENE280X	0.616827
NODE226X	NODE200X	NODE155X	0.611824
NODE227X	NODE170X	NODE184X	0.611698
NODE228X	GENE180X	GENE120X	0.608930
NODE229X	GENE255X	NODE172X	0.606788
NODE230X	NODE83X	NODE187X	0.603959
NODE231X	NODE130X	NODE150X	0.601817
NODE232X	NODE181X	NODE225X	0.599527
NODE233X	GENE257X	GENE178X	0.597223
NODE234X	NODE231X	NODE224X	0.596466
NODE235X	NODE188X	NODE219X	0.593221
NODE236X	NODE211X	NODE191X	0.593106
NODE237X	NODE175X	NODE218X	0.591979
NODE238X	NODE214X	NODE215X	0.584669
NODE239X	GENE37X	NODE129X	0.577891
NODE240X	NODE89X	NODE189X	0.576496
NODE241X	GENE222X	NODE192X	0.574909
NODE242X	NODE199X	NODE108X	0.570231
NODE243X	NODE196X	NODE151X	0.568149
NODE244X	NODE149X	NODE207X	0.567873
NODE245X	GENE63X	NODE38X	0.563346
NODE246X	NODE210X	GENE26X	0.561000
NODE247X	NODE228X	NODE195X	0.560350
NODE248X	NODE180X	NODE178X	0.551829
NODE249X	GENE269X	NODE168X	0.551489
NODE250X	NODE166X	GENE110X	0.550829
NODE251X	GENE209X	GENE89X	0.547478
NODE252X	NODE212X	NODE238X	0.546658
NODE253X	NODE208X	NODE197X	0.540496
NODE254X	NODE230X	NODE237X	0.538669
NODE255X	NODE148X	NODE235X	0.535567
NODE256X	NODE209X	NODE234X	0.534662
NODE257X	NODE243X	NODE182X	0.529593
NODE258X	NODE156X	NODE240X	0.528792
NODE259X	NODE220X	NODE131X	0.516835
NODE260X	NODE173X	NODE73X	0.512334
NODE261X	NODE239X	GENE185X	0.506815
NODE262X	NODE204X	NODE216X	0.505688
NODE263X	NODE226X	GENE57X	0.498435
NODE264X	NODE227X	NODE256X	0.482060
NODE265X	NODE169X	GENE241X	0.475242
NODE266X	NODE246X	NODE263X	0.472720
NODE267X	NODE244X	NODE255X	0.472535
NODE268X	NODE221X	NODE258X	0.471269
NODE269X	GENE207X	NODE257X	0.460609
NODE270X	NODE254X	NODE201X	0.458260
NODE271X	NODE138X	GENE305X	0.457731
NODE272X	NODE222X	NODE253X	0.452010
NODE273X	GENE291X	NODE260X	0.448904
NODE274X	NODE242X	NODE241X	0.440007
NODE275X	NODE223X	GENE14X	0.437926
NODE276X	GENE41X	NODE245X	0.437590
NODE277X	NODE247X	NODE264X	0.433861
NODE278X	NODE249X	NODE267X	0.431627
NODE279X	NODE250X	NODE236X	0.416399
NODE280X	NODE270X	NODE272X	0.412037
NODE281X	NODE266X	NODE56X	0.399821
NODE282X	GENE90X	NODE174X	0.399282
NODE283X	NODE203X	GENE312X	0.395136
NODE284X	NODE229X	NODE217X	0.389280
NODE285X	NODE278X	NODE277X	0.387434
NODE286X	NODE96X	NODE282X	0.383982
NODE287X	NODE261X	NODE268X	0.381333
NODE288X	NODE269X	NODE259X	0.373022
NODE289X	NODE232X	NODE248X	0.363812
NODE290X	NODE281X	NODE280X	0.333889
NODE291X	NODE288X	NODE177X	0.326856
NODE292X	NODE273X	NODE233X	0.322499
NODE293X	NODE279X	NODE285X	0.298471
NODE294X	NODE291X	NODE274X	0.280351
NODE295X	NODE290X	NODE294X	0.279380
NODE296X	GENE126X	NODE271X	0.275634
NODE297X	GENE171X	NODE276X	0.270586
NODE298X	NODE265X	NODE213X	0.267673
NODE299X	NODE292X	NODE262X	0.260553
NODE300X	NODE284X	NODE293X	0.259008
NODE301X	NODE287X	NODE289X	0.248452
NODE302X	NODE295X	NODE300X	0.231494
NODE303X	NODE252X	NODE299X	0.197596
NODE304X	NODE275X	NODE251X	0.179998
NODE305X	NODE283X	NODE302X	0.170493
NODE306X	NODE286X	NODE303X	0.151985
NODE307X	NODE298X	NODE304X	0.151078
NODE308X	NODE301X	NODE305X	0.135585
NODE309X	NODE308X	NODE297X	0.086102
NODE310X	NODE309X	NODE306X	0.026919
NODE311X	NODE307X	NODE310X	-0.067820
NODE312X	NODE296X	NODE311X	-0.116410
