# Supplementary material for: MicroRNA profiling in the left atrium in patients with non-valvular paroxysmal atrial fibrillation
Source: BMC Cardiovasc Disord. 2015 Aug 29;15:97. doi: 10.1186/s12872-015-0085-2 (PMC4553004; doi:10.1186/s12872-015-0085-2)
Supplement: Additional file 6: — Table S4. The most overrepresented pathways for miRNAs’ targets according to KEGG. (DOCX 44 kb) [file 12872_2015_85_MOESM6_ESM.zip › Additional Supporting DATA/Cluster data/cluster.txt]

miRNA	AF-01	AF-02	AF-03	AF-04	AF-05	AF-06	AF-07	AF-08	N-01	N-02	N-03	N-04	N-05
hsa-miR-1208-002880	15.0864	12.9698	13.2254		16.2731	15.1768	15.2554			14.0704	13.0446		15.1194
hsa-miR-129-3p-4373297	17.1829			16.0568	17.2092	15.2467	13.2154	13.7563			17.0441	15.4225	9.0792
hsa-miR-149#-002164	10.0152			11.1308	11.2531	11.2545	11.1703			10.1965	10.0583	11.3115	11.9667
hsa-miR-15a#-002419		15.0761	14.0945	18.042	15.234	18.1527		16.724	15.0962		15.0554	17.3984
hsa-miR-200a-4378069	14.0741	14.1015	13.1421	15.0546	17.2161		14.2954	14.7563	13.0825				14.0794
hsa-miR-21#-002438		15.0826	14.1083	15.0279	16.2348	15.1334	17.2868	14.7423			15.0732	16.3713
hsa-miR-302a#-002381	17.0734			17.0192	17.2332	16.1409	16.2666		16.1014		17.0844	17.3801	17.0579
hsa-miR-361-3p-002116	14.0371	12.0427		13.0119	14.2152		14.1849		13.0859		13.1102	13.3884	14.1262
hsa-miR-363-4378090	17.0864	15.0839	15.1027	16.0321	17.2332		17.3175	16.7656			17.0745	16.3964
hsa-miR-382-4373019	17.0895		16.1082	14.0136		15.2888	13.271			17.1522	17.0988	14.4012	10.0771
hsa-miR-424#-002309		14.1011	13.1117		17.2651		14.2731	14.871	13.1018	15.0682	14.0818	14.3747
hsa-miR-433-4373205		15.0668	13.0734	14.0617		16.1551	14.268			14.1239	15.0894	13.3558	11.0511
hsa-miR-449a-4373207		16.0761		17.0521	16.2239	15.2184		14.8829		15.0657	17.0734	14.4112	17.048
hsa-miR-516-3p-001149	17.037	17.0939				17.1304		15.7111	17.0614	18.1307	18.0174	18.3601	17.0423
hsa-miR-584-001624	14.116	13.0856				14.1792	14.3003	14.7377	13.0837	13.1428	14.0962	13.3902
hsa-miR-643-001594	14.1084	13.0961	13.0411		15.2582	15.1561		14.7916	14.1334	14.9978		15.4433
hsa-miR-939-002182	10.0684		8.142	9.0128	10.2503		10.216		9.0761	9.1218	10.0927	11.3765
has-miR-1305-002867	18.0603		15.114			14.0888	14.2558	14.7664	16.1193	17.0683	16.0104	15.3841	15.0548
hsa-miR-1303-002792	17.0995	13.0959		16.0848	16.2331	16.0925	15.2396		14.111	15.1249	16.0723		17.0603
hsa-miR-16-1#-002420	18.0846		16.104	17.0139	16.2281	17.1402	17.2682	15.7346		16.1289	17.073	17.3418
hsa-miR-193b#-002366	15.1119	13.0671		14.049	14.2398	14.1335	14.2521	13.7617			15.1105	15.3566	15.022
hsa-miR-302a-4378070	15.0506	16.0646		16.9981	16.2079	16.1345	17.2302	16.738	15.0806		16.0502	17.3243
hsa-miR-337-5p-4395267		16.0322	16.1348		17.2234	16.1274		16.7612	15.0961	17.1776	16.0711	16.3852	17.068
hsa-miR-338-5P-002658	17.0629	16.1073	2.1031	17.0463	17.2569	17.2388			16.1134	17.0847	16.0476		15.0638
hsa-miR-367-4373034		15.0561		16.0335	15.1516	16.1331	15.2209	16.746	14.0908	16.1107	15.0454	15.358
hsa-miR-504-4395195	16.093	14.0851		16.0982		17.2308	16.2737	16.6888	16.095		17.066	17.3933	17.1241
hsa-miR-519d-4395514	15.0283	16.0773	15.0886	17.0632		17.1356	15.2236			15.0868	17.0329	16.3436	18.0287
hsa-miR-519e-4395481	14.044		13.1677	14.9827	14.2696	15.1289	15.2489	13.7691		14.1184	13.0824	15.3147
hsa-miR-520g-4373257	15.1018		16.0876	15.0034	17.2571	17.1507	17.2913		16.1089	16.1247	14.0708	16.394
hsa-miR-522-4395524	15.0978		13.1204	14.0539	12.2351	15.1758	15.282			17.1193	17.1182	15.3763	15.0456
hsa-miR-542-3p-4378101	18.0687	17.0742		17.0231		17.1179	17.2664	17.7364	17.0885	18.1178		17.3516	17.0593
hsa-miR-542-5p-4395351	17.0772	16.1399		17.0689	16.2482	17.1496	16.2594		16.1116		17.0981	14.3548	18.0659
hsa-miR-571-001613	14.0947	12.0994	12.1312	12.9359	15.2013	13.1107	14.3058	12.7398	12.1394	12.1398
hsa-miR-629-4395547	17.0794	17.0882	16.0846	17.0464	17.2278		18.276	17.732	15.1032	17.1229	17.1458
hsa-miR-875-5p-002203	17.0722	15.1306	16.0578	17.0887		17.1364	17.2397	16.7203		17.1649		18.3535	18.0211
hsa-miR-1244-002791	16.0653	17.0508	16.0968	17.0281	18.207	18.1367	17.2723	15.7284	17.0639			18.3764	16.0627
hsa-miR-125b-1#-002378	17.0474	15.0819	17.1012	15.0526	16.2171	16.158	17.2645	16.7775		17.1506	15.0557	17.3506
hsa-miR-1291-002838	17.0449	16.0688	16.0971	17.0296	17.1754		17.2369	17.7051	15.0876	17.1381	17.079		18.0677
hsa-miR-184-4373113	14.0172		14.0757	14.0097	14.1872	14.1368	13.257	16.7377	14.0419	16.1179		17.3519	13.0633
hsa-miR-18a#-002423	16.0405			16.0535	18.2173	16.1446	15.2367	17.7594	16.081	17.1156	17.0858	17.3694	17.0715
hsa-miR-202-4395474	16.9245	16.0491	16.1211		17.2336	16.1082	16.2413	16.7882	16.1275	17.1639		17.3735	18.0669
hsa-miR-206-000510	17.0202	16.0433		14.0082		16.0981	13.2144	16.7249	17.0579	18.0876	18.0257	18.3265	15.9995
hsa-miR-218-2#-002294	16.0513	16.0726	16.0663		16.2173	17.1416	15.2456	16.7415	15.0973	16.1111	16.0505		16.0491
hsa-miR-223#-002098	12.087	14.0854		14.0522	15.2306	17.1196	14.2302	15.7599	15.0667	17.14		17.3785	17.0973
hsa-miR-299-5p-4373188	16.0632			17.0263	17.2367	17.1721	16.2472	16.7366	15.0989	17.1481	17.0728	15.3654	18.0579
hsa-miR-29b-2#-002166	16.0747	13.0706	16.0687			15.158	15.2742	14.7624	14.1118	15.1552	16.0827	15.3808	15.0785
hsa-miR-330-3p-4373047	14.0268		13.0617	14.1128	14.2399	14.1432	14.2696	13.6823		15.1434	14.1529	14.3884	15.1135
hsa-miR-331-5p-4395344	12.1113		13.078	14.0562	14.2942	15.1988	17.2619	16.7585	12.1466		14.1102	16.376	17.0312
hsa-miR-429-4373203	17.0526	16.0618	16.1004		17.2222	17.1322	18.2628	16.7271	17.0758	18.1391		18.3362	17.0223
hsa-miR-517a-4395513	14.0493		15.0766	15.0514	17.2209	14.147	15.2509		16.1236	15.1237	16.0875	14.3695	15.1464
hsa-miR-517c-4373264	15.0747		15.117	15.0756		15.1296	15.2486	15.7732	16.1217	16.1423	17.1022	14.3602	17.0573
hsa-miR-518b-4373246	16.1132		15.1642	14.0546	15.1715	15.1618	17.2359	15.8231		14.1051	14.0715	16.3552	17.0808
hsa-miR-520D-3P-002743	17.0423	16.0083	16.0723	18.0007	17.1774		18.1439	17.7248	15.0562		16.0393	16.3324	16.019
hsa-miR-543-002376	16.0716	15.0688		17.0626	17.2323	17.0646		16.758	15.104	17.1355	16.0784	17.3124	14.0732
hsa-miR-616-001589	17.0562		17.0329	15.0361	17.2277	16.1639	17.263	16.761	16.0668	17.1195		17.3458	17.1625
hsa-miR-618-4380996	18.0506	16.0672	16.0891	17.043	17.192	17.1712		17.7508	15.0833	17.1421	16.0476	17.3868
hsa-miR-650-001603	12.0578	10.9713	10.9663	12.0757	12.2214	13.1594	12.5836		11.0632	12.182		12.3816	14.0701
hsa-miR-661-001606	12.1293	10.0178	10.1141	11.0461	12.2651	11.1025	12.2468	10.8064	9.1906	11.1818	12.0979
hsa-miR-675-002005	13.0178	12.0974	12.0771	13.012	13.2915	13.1374	13.2315	12.7485	12.101		13.0492	13.3917
hsa-miR-770-5p-002002	16.0339	14.0654	14.126	16.0796	15.21	14.1481	15.3042		14.0969	14.1357	15.1772	16.4305
hsa-miR-1247-002893	12.1235	11.0903	10.1419	12.0419	11.2527	12.1206		11.8079	10.1123	11.1216	11.0644	10.3595	12.0379
hsa-miR-125a-3p-4395310	15.0956	16.0732	15.0825	17.015	17.2367	16.1238	16.2786	16.6973		15.148	16.0744	16.3637	16.05
hsa-miR-1267-002885	16.1752	16.0761	15.1166	17.0163	17.2319	17.0475		16.7341	15.0681	16.1183	16.1142	16.4948	17.0823
hsa-miR-142-5p-4395359	16.063	16.0614	16.0936	15.0136	14.2092	16.1551	16.2512	15.7458		17.2103	16.0743	17.3525	16.0524
hsa-miR-15b#-002173	17.078	16.0969	16.0643	17.0542	17.2609	17.1705	14.2904		14.1363	17.1727	17.0833	17.4406	17.0751
hsa-miR-190b-002263	16.0553	16.0499	15.0869	15.0273	14.1942	16.1285	17.2092	15.7333	15.0758	18.1103	17.0589		16.0282
hsa-miR-222#-002097	15.0702	14.0765	14.1243	15.0291	14.2007	15.1859	14.2348	14.7432	14.078	15.1793		15.3983	14.0554
hsa-miR-302c-4378072	17.0396	15.0259	16.0647	15.0146	15.1724	16.1257	17.2264	14.704	15.0587	18.0786	17.1018	17.3413
hsa-miR-31#-002113	13.0639	13.0691	12.1025	16.0622	16.2267	15.158	14.2722	13.7407	13.0832	15.1325	17.0941		12.0679
hsa-miR-32-4395220	17.0612	16.0642		17.043	17.2367	17.1441	16.2642	17.7224	17.0821	17.1442	17.0617	16.3458	18.0624
hsa-miR-362-3p-4395228	16.0519	16.0483	16.0694	17.0111	18.1991		17.2492	16.7439	17.0657	17.1155	15.0566	16.3581	18.0499
hsa-miR-379-4373349	14.0491	13.0893		13.0217	14.216	14.1474	13.2188	13.7403	13.0967	14.1333	14.0538	13.3694	12.058
hsa-miR-432-001026	15.0394	14.0317	16.1228	15.0052	14.1581	14.1055	17.2553	15.7418	16.1006	17.1306		16.3758	15.0462
hsa-miR-483-3p-002339	11.1188	9.1983	9.1305	11.0809	12.1516	11.1725	11.3064	10.7568	11.1171		10.0265	11.3512	13.1104
hsa-miR-572-001614	17.0518	14.0933	15.1264	15.1083	17.2239	16.1789	17.0637	16.7306	15.1014	16.1448		15.369	17.2272
hsa-miR-638-001582	15.0758		16.094	15.032	16.2164	15.1821	10.2443	16.7837	15.0927	15.1638	17.0529	17.3532	13.103
hsa-miR-656-001510	17.0753		16.1057	15.027	16.2177	15.1578	15.2808	15.7854	14.1217	16.1581	14.0663	15.4195	15.9601
hsa-miR-941-002183	14.0867	13.0767	14.103	14.0937	16.2424	17.1559	15.2686	14.7963		13.1142	14.1022	16.3906	15.0857
hsa-miR-942-002187	15.0605	13.0577	14.0955	16.0566	16.2289	16.166	16.2162	16.7442	16.1101	17.1117	17.0719	17.4002
has-miR-155-4395459	10.0395	10.0461	9.0573	8.9877	9.1908	10.1461	10.2125	10.705	11.0754	11.0846	11.0374	11.345	11.0555
hsa-let-7a-4373169	9.0559	9.0549	9.0954	9.0507	9.245	10.1761	9.2122	9.7432	9.0694	10.1376	9.0567	9.3708	10.0877
hsa-let-7b-4395446	7.0766	7.0873	7.1105	7.0382	7.2359	7.1497	7.3046	7.7968	6.1075	7.1152	7.0827	7.3948	7.0908
hsa-let-7c-4373167	10.0513	10.0898	10.0864	10.0384	10.2275	10.1265	9.2708	10.7479	9.1135	10.1258	9.0421	10.3674	9.0533
hsa-let-7d-4395394	10.0713	10.0552	9.0909	10.0246	10.1969	10.1321	9.2588	9.7425	9.0916	10.1124	10.0708	10.3718	9.0633
hsa-let-7e-4395517	7.0795	7.0882	7.0942	7.0669	7.1958	7.1345	6.2251	6.734	6.0912	7.1039	7.0548	7.3682	7.0671
hsa-let-7f-4373164	11.1006	10.055	10.1376	11.0044	11.2336	11.2017	10.2708	10.6927	10.0808	11.1467	11.0775	10.3363	11.1265
hsa-let-7g-4395393	7.0788	7.0769	7.0835	8.0545	7.1962	8.1479	7.2304	7.7283	6.055	8.1629	7.0455	7.3506	7.0527
hsa-miR-1-4395333	5.0463	5.0672	6.1104	6.0604	5.2412	6.1761	4.2399	5.7118	5.1108	6.1504	5.0736	5.3767	6.0741
hsa-miR-100-4373160	7.0529	6.0628	6.0913	7.0263	7.2257	7.1187	6.2547	6.716	6.1133	7.1074	7.0613	7.3623	7.0816
hsa-miR-101-4395364	12.0417	11.0956	12.0984	12.0279	12.2145	13.1645	12.2405	12.7331	11.0532	12.1062	12.0584	12.3654	14.0776
hsa-miR-103-4373158	10.103	9.0763	9.0837	10.0409	10.2264	10.1606	9.24	10.7571	9.1019	11.1459	10.0676	10.3698	10.0474
hsa-miR-106a-4395280	6.0436	4.0513	5.0745	4.9919	5.1797	5.1192	5.2285	5.7284	5.0569	6.1195	6.0566	5.3387	6.0393
hsa-miR-106b#-002380	17.0893	16.1002	14.1212	17.0395	17.2259	15.1851	15.2583	14.7615	16.1281	15.1694	15.0692	15.3895	16.0936
hsa-miR-106b-4373155	10.0604	9.0336	10.091	10.0246	10.2084	10.137	10.2528	10.7381	10.068	11.0763	10.0526	10.3485	11.0718
hsa-miR-107-4373154	14.1092	15.2016	14.1105	14.027	14.2443	16.154	13.2716	14.7642	13.1194	14.158	13.0581	14.3879	15.0223
hsa-miR-10a-4373153	12.0863	13.1519	12.1026	12.0537	12.2021	13.1227	11.2543	11.7433	12.1086	13.1645	12.0644	10.3826	12.0718
hsa-miR-10b#-002315	13.0663	13.0159	13.092	12.0183	13.2324	13.1278	13.2473	12.7188	13.0876	13.1268	14.0618	12.3637	13.0453
hsa-miR-10b-4395329	17.0944	16.1503	16.1308	15.0469	17.2433	17.1907	12.2873	13.8136	16.0984	16.1745	17.0686	11.3797	17.0863
hsa-miR-1179-002776	17.0785	16.0842	16.0807	16.0493	17.2259	17.1429	17.2379	17.7208	17.0815	17.135	16.0561	17.3552	16.0541
hsa-miR-1180-002847	14.0626	13.0741	13.1161	13.0387	13.2077	14.1621	13.2626	13.7535	13.0879	15.1359	14.0954	14.3801	16.0787
hsa-miR-1183-002841	15.0861	13.0631	12.0807	14.0187	15.2179	16.1445	16.2665	15.7753	13.0808	13.092	15.061	16.3587	16.0736
hsa-miR-1201-002781	13.1184	12.0735	13.1252	14.0708	13.2346	13.2015	12.2821	12.8004	12.1068	13.1783	14.0664	12.4517	14.0943
hsa-miR-1225-3P-002766	12.0822	10.1008	11.1288	11.0843	12.2855	12.2599	14.3184	10.736	10.1442	10.1567	14.0903	12.4317	11.1138
hsa-miR-1227-002769	13.0455	12.0721	12.0839	13.0315	14.2262	13.1334	14.284	12.7264	13.0824	13.1333	15.065	14.3614	14.0691
hsa-miR-1233-002768	10.0694	8.0419	8.099	10.0473	10.1774	10.1663	10.2581	8.7824	8.0661	9.1316	10.0847	10.3731	10.0465
hsa-miR-1255B-002801	13.0502	14.0573	13.1172	15.0605	14.275	15.1696	14.2662	14.7645	12.0714	13.1675	13.091	14.3517	15.1198
hsa-miR-125a-5p-4395309	8.0794	8.0883	7.0916	7.0307	8.2383	7.1772	7.2722	7.7608	7.1052	8.1288	8.0756	7.3639	7.0668
hsa-miR-125b-4373148	6.0499	5.1052	5.0723	6.0378	6.2702	6.1706	5.2247	6.7525	5.1089	6.1057	6.0649	6.3798	6.0819
hsa-miR-126#-000451	6.0644	5.0533	5.0686	6.0229	6.2216	5.1287	5.2357	5.7285	5.0711	6.1089	6.0538	5.3337	6.0466
hsa-miR-126-4395339	1.0798	1.0798	1.1037	2.052	1.2123	1.1254	1.2419	1.7521	1.0858	2.1439	2.0934	1.379	2.0741
hsa-miR-1260-002896	6.0594	6.0715	5.0875	6.0298	7.2373	6.1525	6.2657	5.7481	5.0942	6.1364	7.0704	6.3698	6.0322
hsa-miR-127-3p-4373147	11.051	12.0434	11.0722	11.0362	12.2367	11.1371	11.2409	11.7511	10.0615	12.1384	11.0559	11.36	9.0789
hsa-miR-1271-002779	11.089	10.0592	10.1017	10.0472	10.207	10.1447	10.2562	11.7741	10.1066	11.1031	11.0526	11.3743	12.06
hsa-miR-1274A-002883	5.0604	5.0756	4.0732	5.0229	5.2034	5.1385	5.2146	4.7387	4.0859	5.118	5.0453	5.3402	5.0562
hsa-miR-1274B-002884	0.0517	0.0484	0.1055	1.0372	1.211	1.1577	1.2615	0.7455	0.0894	1.1286	1.0695	1.3595	1.0708
hsa-miR-1275-002840	12.079	11.1059	10.0931	12.0399	12.216	12.052	12.2433	10.7322	10.0485	11.1452	12.0913	12.3384	12.1598
hsa-miR-128-4395327	14.0633	14.1215	13.0973	13.0394	14.234	14.1513	12.25	13.7577	13.0943	13.1162	12.0427	14.3827	9.0659
hsa-miR-1285-002822	14.0684	13.0363	13.0859	13.966	14.1976	15.2219	14.2026	13.6679	12.0527	13.0098	14.0213	14.427	15.138
hsa-miR-1290-002863	13.061	13.0647	12.1111	13.0227	14.2236	13.1243	12.2372	12.7199	13.0939	13.118	13.0463	14.3585	14.0551
hsa-miR-1300-002902	16.0782	14.0589	13.12	14.0145	15.2322	15.1387	17.294	14.7807	13.0702	14.1415	16.0411	17.2908	15.0449
hsa-miR-130a-4373145	10.0707	10.0693	10.1084	10.0265	10.2213	10.1125	10.2548	10.751	10.1004	11.116	10.0605	10.3523	11.0835
hsa-miR-130b-4373144	13.0733	13.0656	12.0927	12.052	12.1912	13.146	12.2835	12.7156	12.0827	13.1286	13.0647	12.3765	14.0906
hsa-miR-132-4373143	9.0425	8.079	9.0778	8.0097	9.2205	9.155	9.2446	9.7314	9.0991	10.1488	10.0619	9.3647	5.067
hsa-miR-133a-4395357	1.0684	0.0671	1.1232	1.0359	1.2539	0.1451	0.2737	0.7367	0.0848	1.1468	1.0514	0.3696	1.0626
hsa-miR-133b-4395358	5.0774	4.0778	4.0768	5.0507	5.2748	5.1551	4.2584	4.7647	6.1434	5.164	4.0432	4.353	5.0465
hsa-miR-134-4373299	15.0796	13.0727	16.1037	15.0491	16.2383	13.1752	13.2555	12.766	13.0896	15.2362	17.1117	12.3804	12.0761
hsa-miR-135a-4373140	13.0731	11.0713	12.0775	12.0283	13.2106	13.1772	12.281	13.7448	11.0579	12.1331	12.0668	13.3585	12.0674
hsa-miR-135b-4395372	13.0405	12.0751	12.085	13.0315	13.2244	13.149	12.2501	12.7361	12.096	13.1189	13.0585	12.3889	11.0629
hsa-miR-136#-002100	15.0635	15.0886	14.1086	14.0299	14.2136	15.1367	15.2437	14.7321	13.094	14.1401	16.0352	14.3714	12.0868
hsa-miR-138-4395395	13.076	11.0651	11.076	14.0171	13.194	12.1203	11.2272	10.7152	11.0649	13.1292	14.0587	10.3575	5.0502
hsa-miR-139-3p-4395424	11.0896	11.0404	11.0684	11.109	12.1598	12.1805	11.2346	10.7073	11.1049	12.1254	12.0983	12.3569	12.0827
hsa-miR-139-5p-4395400	7.0751	6.0732	7.1065	7.0327	7.2422	7.1525	7.2934	6.7442	6.0844	7.1321	7.0604	7.3842	6.0586
hsa-miR-140-3p-4395345	8.0878	8.0939	8.1048	8.0341	8.2282	8.1521	8.265	8.7453	8.0833	9.1211	9.0844	8.3813	9.0776
hsa-miR-140-5p-4373374	7.0347	7.047	7.0742	6.999	7.1995	7.1091	7.2447	7.7244	7.0862	8.1094	8.0473	7.3316	8.0534
hsa-miR-142-3p-4373136	10.0481	9.0849	10.0731	9.0105	9.1903	11.1476	10.2255	10.7597	11.0862	12.124	11.049	12.3658	12.0696
hsa-miR-143-4395360	6.0561	6.0614	6.1121	6.0233	6.2074	6.1454	6.2924	6.7417	5.0863	6.1399	6.0537	6.374	7.0653
hsa-miR-144#-002148	11.0594	8.0399	10.0947	12.0175	11.1942	11.1232	10.242	10.7285	17.1013	16.1027	17.0968	17.3516	17.0646
hsa-miR-145#-002149	12.0634	12.0732	12.1043	13.0386	13.2314	12.1444	11.2417	11.7483	11.0926	12.128	12.0714	12.3747	13.0733
hsa-miR-145-4395389	3.0663	2.1094	2.1154	3.0492	3.2342	2.1194	2.2592	2.7515	1.1135	2.1195	2.0591	2.3583	3.0836
hsa-miR-146a-4373132	8.0777	7.0589	8.085	8.0497	7.2115	8.1129	8.2446	7.7294	7.0769	8.1229	8.0474	7.3518	8.0884
hsa-miR-146b-5p-4373178	7.0582	8.0634	8.0789	7.0273	7.2215	7.1232	8.2426	8.7281	9.0564	10.1404	10.0786	9.3478	9.0717
hsa-miR-148a-4373130	10.053	10.0618	11.1089	11.0428	11.2301	11.1405	9.2228	10.7272	9.0726	11.1208	10.0535	10.3527	11.0681
hsa-miR-148b#-002160	15.0564	14.0469	14.072	14.0159	15.2102	15.1463	15.2361	15.7328	14.088	15.0984	15.0377	14.3336	17.0557
hsa-miR-148b-4373129	13.0303	12.1179	13.0757	14.061	14.2333	14.1508	13.2245	13.7476	13.1175	13.1099	14.0543	14.3928	14.0397
hsa-miR-149-4395366	9.0805	9.0864	8.104	9.0334	9.2247	8.1428	8.2516	8.712	8.0953	9.1124	9.0857	9.3675	7.0586
hsa-miR-150-4373127	6.0604	5.0409	5.0781	7.0316	5.1914	6.1378	6.2477	5.7349	6.1045	6.1291	6.06	5.3261	5.0415
hsa-miR-151-3p-002254	8.0186	7.0122	8.0635	7.9795	8.1671	8.1163	8.2237	8.7007	7.0416	9.1046	8.0094	8.332	9.0578
hsa-miR-151-5P-002642	11.0664	10.0755	10.1029	11.0429	11.2295	11.1364	10.2352	10.753	10.0909	10.1265	10.0521	10.3707	11.0625
hsa-miR-152-4395170	9.0565	9.0612	9.0866	9.0212	9.2038	9.1392	8.2172	9.7265	8.0608	9.0936	9.0394	9.3496	10.055
hsa-miR-15a-4373123	12.0155	10.0448	11.1677	12.0419	11.2339	12.1411	12.2489	13.7949	11.1216	13.1719	12.0599	12.4201	13.0458
hsa-miR-15b-4373122	10.0954	9.0751	10.094	10.0617	10.2431	11.1572	10.2582	10.7503	10.0927	11.128	11.0737	11.3641	11.0574
hsa-miR-16-4373121	4.0642	2.0555	3.0753	4.0294	4.2245	4.1291	4.2578	3.7432	4.0613	5.1278	5.0595	4.3757	4.0525
hsa-miR-17-4395419	6.0572	4.0526	5.08	5.0066	5.1828	6.1322	5.2493	5.7286	5.0715	6.1186	6.0598	5.3465	6.0387
hsa-miR-181a-2#-002317	12.0643	12.0463	11.0954	12.0249	13.2291	12.149	11.2415	11.7347	11.0731	13.1305	12.0739	12.3611	12.0548
hsa-miR-181a-4373117	10.0841	10.127	10.1419	10.0401	11.1564	11.1627	10.247	10.7437	10.055	11.1398	10.0739	10.3294	10.0457
hsa-miR-181c#-002333	14.0487	13.0587	14.0658	14.0369	14.1607	15.2536	14.2255	13.8224	13.2182	14.1128	13.0919	14.3636	14.0281
hsa-miR-181c-4373115	14.0894	14.0899	14.1246	14.0047	14.2108	14.1892	14.2773	14.728	13.0938	15.1248	14.0759	15.4449	14.0924
hsa-miR-185-4395382	12.0764	10.0583	11.1	12.0607	12.2062	12.1515	11.2688	11.7371	11.0806	12.1042	12.0814	11.3721	13.0753
hsa-miR-186-4395396	6.041	6.0618	6.0688	6.013	6.2061	6.1263	6.2315	6.7403	6.0966	7.127	6.0453	6.3589	6.0586
hsa-miR-187-4373307	9.0514	9.0608	9.1032	10.0457	12.2917	11.1499	11.233	10.7403	10.1065	12.1457	11.0565	12.4038	11.0615
hsa-miR-18a-4395533	14.0534	12.063	15.1003	14.0237	14.2039	15.2069	14.2882	15.7728	13.0625	16.1419	15.0874	16.3669	17.0464
hsa-miR-190-4373110	14.0553	14.084	15.0815	15.0011	13.187	15.1424	14.2575	14.7508	15.1104	14.1454	14.0528	14.3459	15.0495
hsa-miR-191#-002678	15.0577	14.0762	14.0867	16.0546	15.2147	16.1617	16.2424	14.7274	13.105	15.1309	15.0714	15.3731	16.0582
hsa-miR-191-4395410	4.084	4.0779	4.0852	4.0483	4.2104	4.127	4.221	4.7349	4.0913	5.1413	5.0657	4.3706	4.0625
hsa-miR-192-4373108	12.0396	11.0592	12.0981	12.0172	11.126	12.1231	11.2328	12.7064	12.0841	12.0936	13.0567	13.3599	12.0543
hsa-miR-193a-3p-4395361	15.0632	15.0368	15.1085	15.0415	13.2136	16.1351	17.2356	14.7344	16.0664	14.1283	15.0676	15.364	15.0884
hsa-miR-193a-5p-4395392	12.0836	12.0561	12.1174	12.0661	11.2241	12.1831	11.2718	11.7684	10.104	11.1615	11.0843	10.3643	11.0973
hsa-miR-193b-4395478	7.0597	6.0553	7.1162	7.0388	6.2144	7.1218	8.2549	6.7383	7.0975	7.1458	7.0653	6.3621	7.0795
hsa-miR-194-4373106	13.0586	12.0816	12.0769	13.0183	13.1993	14.158	12.225	13.7229	13.091	14.1345	13.0504	14.3631	13.0449
hsa-miR-195-4373105	7.0452	6.0571	7.1063	7.0303	7.2119	7.1139	6.2178	7.732	7.0807	7.0977	7.0498	7.3498	7.0357
hsa-miR-197-4373102	7.0989	7.0637	6.0303	7.0323	7.2488	7.1407	7.2753	6.6904	7.0951	7.1121	7.0834	7.4238	8.0924
hsa-miR-199a-3p-4395415	7.045	7.0914	7.0953	7.0591	7.2533	7.1728	6.2564	7.755	6.0931	7.1131	7.1006	7.3773	7.0564
hsa-miR-199a-5p-4373272	15.0607	15.0722	14.1126	15.0414	15.2265	15.1408	15.3038	16.7967	14.0768	16.1703	15.0683	15.3775	17.0801
hsa-miR-199b-5p-4373100	15.0913	14.116	16.1198	16.0628	16.2229	15.2103	17.2532	14.7262	14.1357	15.1436	15.1245	15.4453	17.0609
hsa-miR-19a-4373099	7.0598	6.1488	7.1088	8.0403	7.2201	8.1331	7.2598	7.7845	7.1104	8.1356	7.0569	7.3629	8.0607
hsa-miR-19b-1#-002425	14.0596	13.0743	14.0914	14.0412	14.2168	14.1462	13.2163	13.7633	13.0988	14.1187	14.0866	14.3508	15.0594
hsa-miR-19b-4373098	5.078	3.0689	4.069	5.048	4.2452	5.1249	4.2792	4.7358	5.0756	5.1263	5.0561	5.3786	6.1053
hsa-miR-200b-4395362	14.0604	13.1177	13.1371	14.0618	15.2223	15.1701	13.2608	12.7656	12.0955	15.1369	16.0503	14.4373	14.0403
hsa-miR-200c-4395411	13.0624	13.0929	13.1168	14.0257	13.2306	14.1305	13.2618	13.7989	14.1065	14.135	14.0832	13.3721	13.0549
hsa-miR-203-4373095	12.0538	12.0793	11.0832	12.0371	13.2095	14.1431	12.2292	12.7238	12.0915	14.1359	13.0741	14.3617	12.0727
hsa-miR-204-4373094	9.064	9.0738	9.1089	9.0382	10.2088	9.1525	7.2307	8.7616	7.0708	9.1161	9.07	8.3646	8.0764
hsa-miR-208-4373091	14.0558	12.0891	14.0848	13.0374	14.2185	13.1157	14.2755	12.7388	12.0778	13.1175	13.0675	13.3668	14.0797
hsa-miR-20a#-002437	14.0716	13.0639	14.0973	13.0304	15.224	15.1467	14.2544	13.7504	14.0896	14.1365	14.0672	14.3528	15.085
hsa-miR-20a-4373286	7.0695	5.0376	7.0919	7.0252	7.2301	7.1331	6.2397	6.7159	6.0791	7.125	7.0722	7.3464	8.0567
hsa-miR-20b-4373263	11.0451	9.0414	11.0857	11.0054	12.2182	11.1228	11.2453	11.7378	11.0886	12.1252	12.0561	12.3548	13.0648
hsa-miR-21-4373090	8.0665	8.0747	8.0861	7.0448	8.2398	8.1304	7.2448	8.7209	8.0775	9.08	8.0508	9.3761	9.1014
hsa-miR-210-4373089	9.0973	8.0382	8.1077	8.0472	9.2585	9.1828	8.2203	8.7474	8.0962	10.1486	9.0755	9.4165	9.0154
hsa-miR-212-4373087	13.069	12.0569	13.1036	12.0201	13.227	12.139	13.261	13.7524	12.0746	13.1261	13.0512	13.3463	8.0378
hsa-miR-213-000516	16.0262	14.1028	14.1183	15.0282	17.2084	17.2188	15.2202	14.7602	13.0977	15.1221	14.0807	16.3759	14.0964
hsa-miR-214#-002293	12.0635	12.0806	12.1062	12.0555	13.233	12.1452	12.2548	12.7485	11.0906	12.1207	12.0527	12.3745	13.0622
hsa-miR-214-4395417	7.0713	8.0856	7.1031	7.0583	7.1935	7.124	7.2581	7.7632	8.1112	7.1163	7.0508	7.3586	8.085
hsa-miR-218-4373081	7.044	7.0494	8.0755	6.9896	8.2112	8.1383	7.2311	8.7355	7.0727	8.0957	8.045	9.3582	7.0502
hsa-miR-22#-002301	12.0938	12.0842	11.0948	12.0528	12.2106	12.1701	11.2014	12.7612	11.0973	13.1354	11.0587	11.3814	13.0463
hsa-miR-22-4373079	8.082	8.112	8.1416	8.0566	8.2663	9.2199	8.2821	8.739	7.1522	9.1959	9.1146	8.4102	9.0977
hsa-miR-221-4373077	13.0869	13.0357	12.1034	13.0627	13.3063	13.1661	13.2957	13.7912	13.1276	14.1575	14.0637	13.4178	11.0733
hsa-miR-222-4395387	6.025	6.0592	6.0659	5.9974	6.1805	6.0836	6.21	6.7028	6.0645	7.0797	7.0253	6.3131	5.0328
hsa-miR-223-4395406	5.0728	4.0498	4.0668	3.0037	4.2089	5.1209	3.2369	3.7089	6.0979	7.1244	6.0398	7.3774	6.0225
hsa-miR-224-4395210	13.0737	12.0818	13.0939	14.0393	12.2155	13.1348	13.2485	12.7601	11.0824	13.1402	12.0637	12.3573	12.0609
hsa-miR-23b-4373073	10.0419	9.0573	10.1276	10.0496	10.2258	11.2126	9.3031	10.7366	9.105	10.1335	9.059	10.3928	11.084
hsa-miR-24-2#-002441	13.056	13.0666	12.0934	13.0411	13.2283	13.1453	13.2629	13.7672	13.1	14.1403	13.0656	13.3712	14.0521
hsa-miR-24-4373072	1.0645	1.0774	1.0948	1.0409	2.2342	1.1452	1.281	1.7437	1.0956	2.1387	2.082	1.3356	2.0704
hsa-miR-25-4373071	12.0421	10.0374	12.0883	12.0151	12.2175	12.1277	11.2276	11.7197	11.0804	12.1018	12.0343	13.3698	13.0243
hsa-miR-26a-1#-002443	14.0909	12.0646	14.0865	13.0574	13.2094	14.1344	13.2468	13.7564	13.1008	14.1342	14.0728	14.3797	14.0737
hsa-miR-26a-4395166	4.0537	4.0644	4.0832	5.0385	4.2197	5.1774	4.2633	4.7511	3.0802	4.1147	4.0535	4.3616	5.0931
hsa-miR-26b#-002444	14.0571	13.0639	13.1084	14.0397	14.2391	14.159	13.222	12.7329	12.0979	13.1173	13.068	13.3476	13.0639
hsa-miR-26b-4395167	6.0509	6.0641	6.1042	6.0294	6.214	6.1297	6.255	6.7264	6.1046	6.1051	6.0514	6.3706	7.0786
hsa-miR-27a#-002445	14.0668	14.0672	13.1076	13.0575	13.2112	13.142	14.2619	13.7566	14.1202	13.1319	14.0655	14.3693	14.0723
hsa-miR-27a-4373287	8.0414	8.0604	8.0656	8.0056	8.1928	9.1507	8.2463	8.7242	8.0861	9.0981	8.0277	9.3462	10.0618
hsa-miR-27b#-002174	11.0768	11.081	10.1242	11.0484	11.2365	11.1398	10.2641	10.7835	10.0702	11.1	10.0776	11.3577	11.1257
hsa-miR-27b-4373068	9.0743	8.0473	8.0712	9.0294	9.2442	9.1349	8.2309	9.7392	8.0973	9.1145	8.0257	9.3656	10.0595
hsa-miR-28-3p-4395557	8.0548	8.0549	8.0922	8.0142	8.2319	8.1595	7.226	7.7072	7.0465	8.1195	8.0453	7.3227	8.0441
hsa-miR-28-5p-4373067	10.0505	10.0518	10.079	10.0165	10.2023	10.1321	9.2435	10.739	10.0941	11.1335	10.0545	10.3545	11.0532
hsa-miR-296-5p-4373066	12.0489	12.0909	11.1171	12.0373	12.2433	12.1455	11.2699	11.7547	11.084	12.1247	11.0661	12.4376	13.0985
hsa-miR-29a#-002447	15.0892	16.0846	14.1093	14.0245	15.2256	15.1515	15.2524	14.7527	13.0882	15.1134	15.0808	15.3801	15.0886
hsa-miR-29a-4395223	5.0345	5.0467	5.0631	6.0145	5.1728	6.117	5.2108	5.7019	5.0609	6.1065	5.0182	5.3197	5.0292
hsa-miR-29b-4373288	12.0629	13.0879	13.0965	13.0423	13.2173	14.1295	13.2688	12.7411	12.1057	13.1466	13.081	13.3692	13.0727
hsa-miR-29c-4395171	7.0642	7.057	7.1058	8.045	7.2259	8.15	7.2951	7.7497	7.1035	8.1313	7.052	8.3736	8.0701
hsa-miR-301a-4373064	10.0534	10.0527	10.0838	11.0321	11.2144	11.1456	10.2721	11.7573	10.0734	11.1225	11.0747	11.391	11.0679
hsa-miR-301b-4395503	14.054	14.0666	14.1083	14.0219	14.2117	16.1232	14.2451	17.7523	15.0911	17.1517	15.0819	15.3701	16.0817
hsa-miR-302b-4378071	14.047	13.0421	15.0721	14.0214	14.204	14.1384	13.2466	13.7198	13.0605	15.0914	14.0439	14.3352	15.048
hsa-miR-302d-000535	16.0479	15.0621	15.0746	15.0206	14.199	14.1113	15.2802	15.7441	14.0797	16.1298	16.0732	15.3616	16.047
hsa-miR-30a-3p-000416	6.027	6.0504	6.0579	5.9765	6.1581	6.12	6.2336	6.7165	5.0347	6.0765	6.0196	6.3346	6.0138
hsa-miR-30a-5p-000417	6.0491	5.0381	5.0444	5.9988	6.1826	6.1342	5.2393	6.7201	5.0692	6.08	6.0524	6.3556	7.0677
hsa-miR-30b-4373290	4.0454	4.0668	4.092	5.0447	5.2566	5.1376	4.2623	4.7671	4.1074	5.1457	4.055	4.3559	5.0755
hsa-miR-30c-4373060	3.0558	3.0582	3.096	3.0199	4.2316	3.1365	2.2253	2.7315	2.0821	3.085	3.0658	2.3479	3.0466
hsa-miR-30d#-002305	13.0979	12.0755	13.1207	13.0569	13.2312	13.1723	12.2491	13.7756	12.1055	13.1336	13.0683	12.3325	13.0842
hsa-miR-30d-000420	6.0643	6.0721	6.1144	7.0419	7.2527	6.1539	6.2778	6.7334	5.0864	7.1319	6.0333	6.3815	7.0768
hsa-miR-30e-3p-000422	6.0193	6.0496	6.0696	7.0234	6.1741	6.0985	6.1881	6.7132	6.0841	6.0915	6.0112	6.3402	7.0566
hsa-miR-31-4395390	10.0642	9.0721	8.0847	12.048	12.2421	12.1391	11.2498	9.754	10.0806	12.1419	12.105	14.3801	9.0666
hsa-miR-320-4395388	7.0614	7.063	6.0859	7.038	7.2173	7.1492	7.2497	7.7477	7.0977	7.1192	8.0654	7.3665	7.061
hsa-miR-320B-002844	14.0694	15.0652	13.0874	13.0186	13.2077	14.134	13.2388	13.7355	14.101	14.1027	13.0441	14.3507	16.0297
hsa-miR-323-3p-4395338	14.0866	14.0969	14.0948	14.0575	15.2163	13.133	13.246	13.7739	13.1209	14.1541	13.053	13.3891	11.0849
hsa-miR-324-3p-4395272	12.0761	11.0681	11.0996	12.0466	12.2334	12.1381	11.2246	12.7689	11.092	12.1264	12.0741	12.3559	12.0922
hsa-miR-324-5p-4373052	13.0603	12.0457	13.0888	13.0395	13.1978	13.1514	12.231	12.7213	12.0994	13.1362	12.035	13.3751	13.0614
hsa-miR-328-4373049	10.0614	9.0829	9.1105	10.0431	10.2375	10.1574	8.2643	9.7511	8.0667	10.1174	9.0892	9.3639	8.0789
hsa-miR-331-3p-4373046	6.072	6.0973	5.1157	6.0298	6.2355	6.1693	5.2539	5.7138	6.1085	6.1421	6.0586	6.3605	6.0693
hsa-miR-335#-002185	14.0677	13.0668	14.1024	14.0224	12.2176	15.1534	14.2347	12.7681	12.0832	13.1215	14.0737	12.3621	12.0581
hsa-miR-335-4373045	12.055	13.0825	13.1076	12.0164	11.2044	14.1582	13.2495	11.7345	12.1031	12.1052	14.0858	11.3761	11.0469
hsa-miR-338-3p-4395363	16.0605	16.0837	16.0763	17.0499	17.224	15.1295	15.2439	15.757	15.0837	17.1532	16.0926	14.3758	15.0572
hsa-miR-339-3p-4395295	11.0681	10.0762	11.0976	11.0347	11.2265	11.1474	11.2603	10.7426	10.0807	11.1341	11.0639	10.3314	12.08
hsa-miR-339-5p-4395368	12.0513	12.1171	11.1192	12.0432	12.2082	12.1586	11.2796	11.7422	11.0842	12.1479	12.0737	11.3758	12.0673
hsa-miR-33a#-002136	14.0687	13.0853	14.128	15.0538	15.221	14.1347	14.2934	14.754	14.113	14.1501	14.0652	14.3615	15.0826
hsa-miR-340#-002259	14.0777	13.0829	13.1015	14.0292	13.2162	13.1502	12.2346	13.7417	13.0966	14.1174	13.0687	13.3608	13.0785
hsa-miR-340-4395369	12.0807	12.0691	12.0946	12.0189	12.2127	12.1378	11.2645	11.7287	12.0896	12.1066	12.0659	11.348	11.0367
hsa-miR-342-3p-4395371	6.0801	5.0633	5.0896	5.0134	6.2336	6.1547	5.2435	5.7427	6.1112	6.1263	6.0539	5.3529	5.0716
hsa-miR-345-4395297	9.0562	9.0617	9.1129	9.0219	9.2154	9.1331	9.2551	9.7449	9.0972	9.103	9.0659	9.3687	9.045
hsa-miR-34a#-002316	12.057	13.0736	12.1062	13.0254	13.2186	12.1445	14.2457	12.7393	13.0816	14.1235	14.0451	13.3511	13.0692
hsa-miR-34a-4395168	11.0665	10.0624	9.086	11.0475	11.2317	11.1362	11.2403	11.7537	10.0741	12.1496	11.0542	12.372	11.0417
hsa-miR-34b-002102	15.0788	14.0913	14.1166	14.0277	14.2239	14.1529	16.2557	14.7658	14.111	14.1263	15.0657	15.3894	11.0478
hsa-miR-361-5p-4373035	13.0724	13.0959	13.1028	13.0577	13.2327	13.1631	12.2456	12.7538	12.1	14.1548	13.0812	13.3634	13.0658
hsa-miR-362-5p-4378092	13.0967	12.0685	12.0921	12.0311	13.2335	13.1521	12.2539	12.7437	12.0785	13.175	14.0774	13.3756	14.0716
hsa-miR-365-4373194	9.0485	12.1093	8.0807	9.0185	9.2119	9.131	9.2504	8.7601	11.1509	9.132	9.074	8.3939	9.0622
hsa-miR-370-4395386	14.1056	14.0711	13.124	13.0439	15.2507	14.137	14.2824	14.7519	13.089	13.169	14.0813	14.3749	12.0726
hsa-miR-372-4373029	15.0673	15.0851	16.0894	13.028	16.2149	13.1266	16.2546	16.744	17.0782	17.1044	18.0476	15.359	17.0677
hsa-miR-374a-4373028	9.0558	9.0671	9.0781	9.0155	9.2274	9.1181	9.2429	9.7325	9.0683	9.0997	9.0436	9.3334	10.041
hsa-miR-374b-4381045	6.0329	6.0185	6.0718	7.0333	7.2061	7.1392	6.236	6.722	6.073	7.1262	7.0445	7.3611	7.0268
hsa-miR-376a-4373026	13.0589	14.0788	13.0962	13.0413	13.224	14.1355	14.2639	14.7401	13.0924	13.1287	13.0479	13.3649	14.0821
hsa-miR-376c-4395233	11.0872	11.0829	11.0794	10.0508	11.2682	11.1213	11.2384	11.7694	11.078	11.134	11.0308	11.3487	11.0823
hsa-miR-378-000567	13.0476	13.0485	12.0783	13.0064	13.1852	13.0941	12.2285	13.7378	12.0599	14.1157	13.0725	12.3559	14.0386
hsa-miR-378-002243	5.0162	4.0071	4.03	4.9631	5.1846	4.1287	4.2433	4.7222	4.0281	5.0582	5.0263	3.3384	6.0604
hsa-miR-409-3p-002332	11.0677	11.0824	12.0957	10.0489	12.2215	11.1548	11.2607	11.7628	11.1008	12.1362	12.0936	11.3729	9.0683
hsa-miR-410-4378093	15.0518	16.0542	15.0853	14.0248	16.1523	16.1493	15.2635	14.7264	15.0914	15.1143	17.0575	15.3655	10.0359
hsa-miR-411-4381013	12.0405	13.0605	12.0845	11.0081	12.1968	12.1475	12.229	12.7499	11.065	13.119	12.0665	12.3779	10.0702
hsa-miR-422a-4395408	8.0669	7.0466	8.106	9.0362	8.2205	7.1504	7.2578	6.7489	7.0963	9.1341	8.0578	6.342	8.0755
hsa-miR-423-5p-4395451	14.0802	13.1065	12.0835	13.0351	14.2146	13.1482	13.2573	13.7544	12.1127	13.1848	13.0601	13.3494	14.0855
hsa-miR-425#-002302	12.067	12.0709	13.1025	12.0528	12.2327	12.1538	12.2543	12.7561	12.0863	13.1376	13.0566	12.3402	12.0782
hsa-miR-425-4380926	10.08	8.0999	9.1044	10.0549	10.2336	11.1776	10.2967	9.7856	10.1771	11.131	10.046	11.4063	11.0836
hsa-miR-451-4373360	9.0637	6.0597	8.09	10.0531	10.2299	10.1341	9.2637	9.7492	5.0847	15.1222	15.0636	15.3572	15.066
hsa-miR-452-4395440	13.0691	12.0793	12.0938	13.0301	12.2202	12.1477	12.2557	12.7388	11.0933	12.1179	12.0519	11.3492	12.0522
hsa-miR-454#-001996	16.0686	15.0624	15.1178	14.0269	15.2142	15.1397	15.274	14.7174	15.1013	15.1284	16.0774	15.347	17.0716
hsa-miR-454-4395434	7.0249	6.0235	7.0565	6.9967	7.1777	7.0981	7.2318	7.7081	7.0491	7.0959	8.0361	7.343	8.0157
hsa-miR-455-3p-4395355	12.0712	14.0994	12.1116	13.0619	13.2111	13.1705	12.2562	13.7415	12.1233	13.1578	12.0679	13.3597	13.0953
hsa-miR-455-5p-4378098	12.0851	12.088	12.1196	12.0621	13.2268	13.1722	11.2676	12.7683	11.0882	12.1468	11.0453	12.3808	13.0859
hsa-miR-483-5p-4395449	12.0348	15.0897	12.0663	13.0233	13.1867	13.1273	12.2291	12.7095	16.0985	14.1111	13.0489	12.3238	13.0371
hsa-miR-484-4381032	5.0358	5.058	5.0825	5.02	5.1949	5.1325	5.2464	5.7312	5.0887	5.1147	6.0644	5.3452	6.0606
hsa-miR-485-3p-4378095	15.0695	15.0615	14.1093	15.0373	16.23	15.1443	15.2241	15.7453	14.0922	17.1171	15.0652	16.3755	13.0428
hsa-miR-486-3p-4395204	10.0587	10.0721	9.0753	10.0388	9.2078	8.1477	9.2593	8.7353	10.0863	10.1208	9.0561	7.3452	10.0772
hsa-miR-486-5p-4378096	7.0628	5.083	6.1033	7.0317	6.2005	7.1475	6.2392	6.7368	8.1023	9.1385	8.054	6.3464	9.0596
hsa-miR-487b-4378102	15.0551	15.1036	16.1027	14.0556	15.2165	17.1412	14.2503	15.7547	13.0792	16.1473	15.0836	14.3566	12.0764
hsa-miR-489-4395469	12.045	11.0525	12.0747	12.0211	11.2105	12.1507	12.2482	12.7332	11.0675	12.1139	12.0429	13.3469	12.0507
hsa-miR-490-3p-4373215	13.0738	12.068	12.0936	12.0291	13.2226	13.1255	12.2481	12.73	11.0841	13.1074	13.0889	14.387	14.0612
hsa-miR-491-5p-4381053	10.0473	9.0211	10.0957	10.0185	10.1836	10.1289	9.2346	10.7425	9.0704	10.1041	10.04	10.3523	10.062
hsa-miR-493-4395475	17.0699	17.084	16.095	15.0376	16.2253	17.1394	16.2591	17.7254	16.0968	16.1206	16.0673	18.3663	16.083
hsa-miR-494-4395476	11.0654	11.0817	10.117	11.0428	13.221	11.1638	12.2683	11.7366	10.0997	10.1331	11.0729	11.3634	12.0819
hsa-miR-495-4381078	14.0835	14.0864	13.1089	13.01	15.2175	15.1459	14.2626	13.7426	13.0885	15.1279	14.0654	13.3466	11.07
hsa-miR-497-001043	13.0715	12.0591	12.0876	13.0134	13.2169	14.1557	12.2649	14.7622	12.0959	12.134	12.0665	13.3794	14.08
hsa-miR-499-5p-4381047	10.0436	10.0459	10.0753	11.0318	10.1888	11.1391	10.223	10.7021	10.0685	11.1178	10.0374	10.3396	12.0343
hsa-miR-500-4395539	14.0534	13.0724	14.1207	14.0561	14.2335	14.1674	14.2716	13.7312	13.1059	14.1186	15.0745	13.3241	14.0593
hsa-miR-501-5p-4373226	13.0752	12.0913	12.1075	13.0299	13.2172	13.1745	13.2741	12.7229	12.1832	14.1156	13.0833	13.3939	14.0893
hsa-miR-502-3p-4395194	16.0537	16.0808	15.0961	16.0486	17.2206	17.1724	17.2752	15.7521	15.1417	16.1391	16.0692	15.3617	17.0779
hsa-miR-502-5p-4373227	17.0707	16.0847	16.1045	17.0585	15.218	17.1675	15.2721	16.7614	15.1144	16.1445	17.0756	17.3876	17.0539
hsa-miR-505#-002087	14.0671	13.0914	13.0837	14.0528	15.2158	15.1635	14.2728	14.7425	14.0959	14.1332	14.0522	14.364	15.0721
hsa-miR-511-4373236	15.0565	17.0688	13.0729	15.0256	16.2103	14.1128	14.2138	13.7137	14.0768	15.1195	15.0453	14.3186	15.0553
hsa-miR-512-3p-4381034	13.0755	14.0767	14.1333	14.0506	16.2365	17.1485	14.2944	16.7854	14.1037	14.144	15.0936	14.4083	17.0754
hsa-miR-519a-4395526	14.0879	13.0245	12.1084	14.0357	14.1916	14.1612	14.2765	15.7812	13.1049	14.1607	12.0659	14.3792	15.0816
hsa-miR-532-3p-4395466	11.0738	10.0788	10.1017	11.057	11.2273	11.1629	10.2594	10.7615	10.1057	11.1184	10.068	11.385	11.0776
hsa-miR-532-5p-4380928	10.083	9.0954	9.1097	10.0497	10.2204	10.1591	9.2662	9.7497	9.1075	10.1442	9.0633	9.3648	9.0799
hsa-miR-539-4378103	14.0451	14.0701	16.1142	13.013	14.2218	15.1437	13.2272	14.7438	13.0846	14.1085	13.0383	12.3265	10.0211
hsa-miR-545-4395378	17.0691	16.0787	16.1115	16.0328	16.2063	18.1479	18.2634	15.7165	17.0923	15.1275	16.0533	16.3721	17.0442
hsa-miR-550-001544	14.0866	13.0884	12.1077	13.0376	14.2378	17.1992	17.2856	16.7487	12.1045	13.1355	13.0639	17.4121	17.0515
hsa-miR-550-002410	15.0873	15.0741	15.0914	15.0461	16.2164	17.1538	17.256	16.752	16.0839	16.1235	15.0619	16.4028	17.1093
hsa-miR-574-3p-4395460	5.0627	5.1007	5.0949	5.0471	5.2436	6.1555	5.2597	5.7613	5.0875	6.1448	5.0497	5.353	6.0841
hsa-miR-589-001543	15.0764	14.1174	14.1218	15.0577	16.1952	16.1555	14.2472	15.7709	15.0681	15.1385	16.0119	15.3684	16.0393
hsa-miR-590-3P-002677	11.0744	11.0722	11.0909	11.0187	11.2098	13.1666	12.2734	13.7635	11.0988	11.1297	11.0514	13.3967	13.0875
hsa-miR-590-5p-4395176	10.0534	9.0693	10.0753	10.0244	9.1925	9.1136	9.2028	9.7047	10.0935	10.126	10.0504	9.3427	10.0386
hsa-miR-598-4395179	12.0806	12.0699	12.0979	12.0253	13.2328	12.1297	12.2552	12.7165	12.1129	13.1319	12.0722	12.3374	13.0525
hsa-miR-625#-002432	12.0682	11.0632	10.0657	11.0069	11.1957	11.1194	11.2213	11.7445	11.0843	11.1	12.0709	11.3389	11.0363
hsa-miR-625-4395542	15.0764	15.026	14.1158	15.048	16.2247	15.1501	15.2523	15.7488	14.0885	15.1368	15.0733	15.3775	16.0723
hsa-miR-628-3p-002434	14.0774	13.0536	13.1	14.0413	14.205	14.1282	14.2507	14.7519	14.1288	14.1309	14.0725	14.3685	15.0653
hsa-miR-628-5p-4395544	10.0106	11.0687	10.043	9.9729	10.164	10.0974	10.1968	10.6915	11.087	11.0992	11.0217	10.3249	11.0189
hsa-miR-629-001562	14.0524	14.0643	14.0817	16.0249	14.232	15.1491	14.2411	13.7446	15.114	14.1301	16.1108	14.354	14.1098
hsa-miR-636-4395199	15.122	15.0555	14.1034	16.0517	17.2357	15.1707	17.2794	15.7665	14.0687	15.1574	15.0542	16.3749	15.063
hsa-miR-642-4380995	12.0723	12.0725	11.0977	12.03	12.2343	11.1157	11.266	11.7632	11.0871	13.1216	12.0536	11.3563	12.0595
hsa-miR-652-4395463	11.0899	10.0692	10.1141	12.0568	11.2409	11.1666	10.2517	11.7302	10.1007	12.1145	11.0935	10.3696	11.0937
hsa-miR-655-4381015	15.0617	14.0548	15.1083	14.0394	15.2114	16.0932	16.2879	14.7639	15.051	16.1306	14.0902	15.3734	16.1413
hsa-miR-660-4380925	10.0695	10.0842	10.1032	10.0245	9.1871	10.144	9.2365	9.749	10.0968	11.1373	10.0621	10.3692	11.0878
hsa-miR-664-002897	7.0511	7.068	7.1131	8.0343	8.2252	8.1701	7.262	7.7693	7.1199	8.122	8.0765	7.3719	8.0735
hsa-miR-671-3p-4395433	13.056	14.0736	13.1033	14.0358	15.2211	14.1448	13.2527	13.7391	12.0905	14.1365	13.0628	14.386	14.0712
hsa-miR-7-2#-002314	16.0872	15.0827	16.0734	17.0385	15.2269	18.1672	17.167	15.7804	14.0912	15.1305	17.0651	15.3533	17.0723
hsa-miR-708-4395452	13.0413	11.0589	12.0864	12.0019	12.1828	13.1297	12.2394	12.7436	12.0857	13.0998	13.0559	12.3331	10.0175
hsa-miR-720-002895	2.0372	1.0507	1.1087	2.0391	3.2148	2.1341	2.2528	2.7506	1.1053	2.132	2.0645	2.3317	2.0459
hsa-miR-744#-002325	16.09	14.0779	16.1353	17.0632	15.2039	15.1264	17.323	16.7941	13.0722	14.1276	15.063	17.3851	14.0701
hsa-miR-744-4395435	12.078	12.0769	10.0822	11.0131	12.2403	11.1453	11.2581	11.7396	11.0866	11.1151	11.044	11.3416	11.078
hsa-miR-766-001986	11.0642	9.0825	10.1042	10.0429	11.21	11.1313	10.2609	10.752	10.1171	10.1926	11.1183	11.3743	12.0532
hsa-miR-769-5p-001998	13.0619	12.0793	12.0876	12.0157	13.2227	13.1338	12.2673	12.7469	11.0874	13.1443	12.0742	12.3486	13.0443
hsa-miR-885-5p-4395407	15.0675	14.0364	13.0821	15.0537	15.2151	15.1147	13.2477	13.7494	13.0715	15.1293	14.0621	15.3751	15.0698
hsa-miR-886-3p-4395305	10.0743	11.0876	9.1001	10.0265	10.2262	11.1714	10.2535	10.752	10.094	10.1439	10.0434	10.3574	10.0862
hsa-miR-886-5p-4395304	10.0676	11.0837	8.0982	10.0479	10.2327	10.1374	10.2565	10.7601	11.0788	10.1322	10.0608	10.3547	11.1002
hsa-miR-9#-002231	15.0563	14.0554	14.0925	15.0377	15.2122	13.1368	13.2607	13.7269	15.0759	14.1166	14.0455	13.3507	7.0677
hsa-miR-9-4373285	12.0325	12.0747	11.101	12.0529	13.2377	11.1312	8.2606	11.7419	11.0713	11.1215	11.064	10.3899	5.0506
hsa-miR-92a-4395169	10.056	8.0606	9.1075	10.0358	10.2289	10.1334	9.2637	9.7517	9.0825	10.121	9.0424	9.3687	10.0505
hsa-miR-93#-002139	10.0529	9.0582	9.0827	10.0418	10.2211	10.1447	9.2477	9.7119	9.0606	10.1166	10.0607	10.3519	10.0583
hsa-miR-93-4373302	9.066	8.0613	8.0803	9.0348	9.1991	9.1119	8.2512	9.7526	9.0758	10.1249	9.0541	9.3427	10.0825
hsa-miR-938-002181	15.0577	16.0663	16.1086	16.0468	16.2112	16.1487	17.2663	16.7527	16.1098	17.1381	17.0752	16.3729	17.0783
hsa-miR-95-4373011	10.0419	10.0616	10.0924	10.0153	10.1873	10.1226	10.2755	10.7376	10.0596	11.1283	10.0239	10.3407	11.0633
hsa-miR-98-4373009	15.0798	13.0993	14.1104	14.0521	14.2847	15.1866	14.2866	13.7658	12.1071	15.1478	14.0839	14.3895	13.067
hsa-miR-99a#-002141	14.0762	13.0897	13.1056	14.0646	14.2343	13.1486	12.2418	13.7547	12.0972	13.1284	13.0861	12.3734	13.0904
hsa-miR-99a-4373008	7.0918	6.0326	6.0986	7.0303	7.2	7.1378	6.2439	6.7653	6.0968	7.1507	6.0611	7.3667	8.0845
hsa-miR-99b#-002196	12.06	12.0921	12.1048	12.0583	12.2191	12.1485	12.2341	13.7628	12.1026	12.131	13.069	13.3692	12.0582
hsa-miR-99b-4373007	8.0662	7.0741	8.1201	8.0789	8.2126	8.1726	7.2877	7.7565	7.0754	9.1475	8.0813	8.325	8.0618
MammU6-4395470	-0.006	0.0429	0.045	-0.0247	-0.0019	0.1397	0.1368	-0.4276	0.0438	-0.1083	-0.0185	0.3014	-0.0004
rno-miR-29c#-001818	12.0721	11.0718	11.1116	12.0499	12.2332	11.1551	11.2558	11.7059	11.1053	12.1303	11.0476	11.3651	12.0521
rno-miR-7#-001338	11.0865	11.0836	11.1049	11.0453	11.2412	11.1654	11.2549	11.7768	11.101	11.1474	12.0579	11.3692	10.0636
RNU44-001094	7.0724	6.0378	6.0788	7.0381	7.2077	6.1512	6.2233	6.7342	6.0951	7.1499	7.083	6.3616	7.0388
RNU44-4373384	7.0237	7.0652	7.0956	6.9756	8.206	7.1064	7.2389	7.7676	6.0346	8.1137	7.0179	7.3562	8.0636
RNU48-001006	5.0709	4.076	5.1212	5.0745	5.232	5.1594	5.2651	4.7503	4.0983	5.1661	5.0816	5.37	5.0783
RNU48-4373383	5.0813	4.0643	5.1164	5.0621	5.2112	5.1494	5.2617	4.7564	4.0946	5.1313	5.0851	5.3792	5.0636
U6 snRNA-001973	0.006	-0.0429	-0.045	0.0247	0.0019	-0.1397	-0.1368	0.4276	-0.0438	0.1083	0.0185	-0.3014	0.0004
