# Supplementary material for: MicroRNA profiling in the left atrium in patients with non-valvular paroxysmal atrial fibrillation
Source: BMC Cardiovasc Disord. 2015 Aug 29;15:97. doi: 10.1186/s12872-015-0085-2 (PMC4553004; doi:10.1186/s12872-015-0085-2)
Supplement: Additional file 6: — Table S4. The most overrepresented pathways for miRNAs’ targets according to KEGG. (DOCX 44 kb) [file 12872_2015_85_MOESM6_ESM.zip › Additional Supporting DATA/Delta CT.xls]

## Sheet: Delta CT
Assay	Type	AF-01 (DCT)	AF-01 (STDEV)	AF-02 (DCT)	AF-02 (STDEV)	AF-03 (DCT)	AF-03 (STDEV)	AF-04 (DCT)	AF-04 (STDEV)	AF-05 (DCT)	AF-05 (STDEV)	AF-06 (DCT)	AF-06 (STDEV)	AF-07 (DCT)	AF-07 (STDEV)	AF-08 (DCT)	AF-08 (STDEV)	N-01 (DCT)	N-01 (STDEV)	N-02 (DCT)	N-02 (STDEV)	N-03 (DCT)	N-03 (STDEV)	N-04 (DCT)	N-04 (STDEV)	N-05 (DCT)	N-05 (STDEV)
ath-miR159a-000338	Target
ath-miR159a-4373390	Target
dme-miR-7-000268	Target											17.2196	0	15.2827	0	16.7222	0	16.1212	0	17.1297	0	17.0794	0	17.3577	0	16.0791	0
has-miR-1305-002867	Target	18.0603	0			15.114	0					14.0888	0	14.2558	0	14.7664	0	16.1193	0	17.0683	0	16.0104	0	15.3841	0	15.0548	0
has-miR-155-4395459	Target	10.0395	0	10.0461	0	9.0573	0	8.9877	0	9.1908	0	10.1461	0	10.2125	0	10.705	0	11.0754	0	11.0846	0	11.0374	0	11.345	0	11.0555	0
hsa-let-7a#-002307	Target	16.1045	0	15.0927	0													14.0912	0
hsa-let-7a-4373169	Target	9.0559	0	9.0549	0	9.0954	0	9.0507	0	9.245	0	10.1761	0	9.2122	0	9.7432	0	9.0694	0	10.1376	0	9.0567	0	9.3708	0	10.0877	0
hsa-let-7b#-002404	Target
hsa-let-7b-4395446	Target	7.0766	0	7.0873	0	7.1105	0	7.0382	0	7.2359	0	7.1497	0	7.3046	0	7.7968	0	6.1075	0	7.1152	0	7.0827	0	7.3948	0	7.0908	0
hsa-let-7c#-002405	Target	17.127	0	15.1033	0																	15.1155	0			16.0688	0
hsa-let-7c-4373167	Target	10.0513	0	10.0898	0	10.0864	0	10.0384	0	10.2275	0	10.1265	0	9.2708	0	10.7479	0	9.1135	0	10.1258	0	9.0421	0	10.3674	0	9.0533	0
hsa-let-7d-4395394	Target	10.0713	0	10.0552	0	9.0909	0	10.0246	0	10.1969	0	10.1321	0	9.2588	0	9.7425	0	9.0916	0	10.1124	0	10.0708	0	10.3718	0	9.0633	0
hsa-let-7e#-002407	Target					16.0895	0	17.0196	0			17.1324	0	16.2338	0			16.1042	0							18.059	0
hsa-let-7e-4395517	Target	7.0795	0	7.0882	0	7.0942	0	7.0669	0	7.1958	0	7.1345	0	6.2251	0	6.734	0	6.0912	0	7.1039	0	7.0548	0	7.3682	0	7.0671	0
hsa-let-7f-1#-002417	Target							15.0272	0					15.3113	0					16.1346	0
hsa-let-7f-2#-002418	Target	17.1118	0			16.0826	0	17.9969	0									16.1474	0	17.0582	0	17.1583	0
hsa-let-7f-4373164	Target	11.1006	0	10.055	0	10.1376	0	11.0044	0	11.2336	0	11.2017	0	10.2708	0	10.6927	0	10.0808	0	11.1467	0	11.0775	0	10.3363	0	11.1265	0
hsa-let-7g#-002118	Target			13.1057	0					16.2466	0	17.1685	0	17.2607	0							17.1029	0	17.382	0
hsa-let-7g-4395393	Target	7.0788	0	7.0769	0	7.0835	0	8.0545	0	7.1962	0	8.1479	0	7.2304	0	7.7283	0	6.055	0	8.1629	0	7.0455	0	7.3506	0	7.0527	0
hsa-let-7i#-002172	Target	17.0626	0	16.0848	0							18.1586	0	18.2799	0			16.0825	0	17.1403	0	18.0297	0
hsa-miR-1-4395333	Target	5.0463	0	5.0672	0	6.1104	0	6.0604	0	5.2412	0	6.1761	0	4.2399	0	5.7118	0	5.1108	0	6.1504	0	5.0736	0	5.3767	0	6.0741	0
hsa-miR-100#-002142	Target			16.0419	0	14.0545	0	17.0069	0	16.1899	0									16.1091	0	18.043	0			18.0509	0
hsa-miR-100-4373160	Target	7.0529	0	6.0628	0	6.0913	0	7.0263	0	7.2257	0	7.1187	0	6.2547	0	6.716	0	6.1133	0	7.1074	0	7.0613	0	7.3623	0	7.0816	0
hsa-miR-101#-002143	Target			16.0062	0					17.2439	0			17.2552	0	16.7043	0	16.0486	0
hsa-miR-101-4395364	Target	12.0417	0	11.0956	0	12.0984	0	12.0279	0	12.2145	0	13.1645	0	12.2405	0	12.7331	0	11.0532	0	12.1062	0	12.0584	0	12.3654	0	14.0776	0
hsa-miR-103-4373158	Target	10.103	0	9.0763	0	9.0837	0	10.0409	0	10.2264	0	10.1606	0	9.24	0	10.7571	0	9.1019	0	11.1459	0	10.0676	0	10.3698	0	10.0474	0
hsa-miR-105#-002168	Target
hsa-miR-105-4395278	Target
hsa-miR-106a#-002170	Target
hsa-miR-106a-4395280	Target	6.0436	0	4.0513	0	5.0745	0	4.9919	0	5.1797	0	5.1192	0	5.2285	0	5.7284	0	5.0569	0	6.1195	0	6.0566	0	5.3387	0	6.0393	0
hsa-miR-106b#-002380	Target	17.0893	0	16.1002	0	14.1212	0	17.0395	0	17.2259	0	15.1851	0	15.2583	0	14.7615	0	16.1281	0	15.1694	0	15.0692	0	15.3895	0	16.0936	0
hsa-miR-106b-4373155	Target	10.0604	0	9.0336	0	10.091	0	10.0246	0	10.2084	0	10.137	0	10.2528	0	10.7381	0	10.068	0	11.0763	0	10.0526	0	10.3485	0	11.0718	0
hsa-miR-107-4373154	Target	14.1092	0	15.2016	0	14.1105	0	14.027	0	14.2443	0	16.154	0	13.2716	0	14.7642	0	13.1194	0	14.158	0	13.0581	0	14.3879	0	15.0223	0
hsa-miR-10a#-002288	Target																	17.107	0					18.3803	0	18.0796	0
hsa-miR-10a-4373153	Target	12.0863	0	13.1519	0	12.1026	0	12.0537	0	12.2021	0	13.1227	0	11.2543	0	11.7433	0	12.1086	0	13.1645	0	12.0644	0	10.3826	0	12.0718	0
hsa-miR-10b#-002315	Target	13.0663	0	13.0159	0	13.092	0	12.0183	0	13.2324	0	13.1278	0	13.2473	0	12.7188	0	13.0876	0	13.1268	0	14.0618	0	12.3637	0	13.0453	0
hsa-miR-10b-4395329	Target	17.0944	0	16.1503	0	16.1308	0	15.0469	0	17.2433	0	17.1907	0	12.2873	0	13.8136	0	16.0984	0	16.1745	0	17.0686	0	11.3797	0	17.0863	0
hsa-miR-1178-002777	Target
hsa-miR-1179-002776	Target	17.0785	0	16.0842	0	16.0807	0	16.0493	0	17.2259	0	17.1429	0	17.2379	0	17.7208	0	17.0815	0	17.135	0	16.0561	0	17.3552	0	16.0541	0
hsa-miR-1180-002847	Target	14.0626	0	13.0741	0	13.1161	0	13.0387	0	13.2077	0	14.1621	0	13.2626	0	13.7535	0	13.0879	0	15.1359	0	14.0954	0	14.3801	0	16.0787	0
hsa-miR-1182-002830	Target
hsa-miR-1183-002841	Target	15.0861	0	13.0631	0	12.0807	0	14.0187	0	15.2179	0	16.1445	0	16.2665	0	15.7753	0	13.0808	0	13.092	0	15.061	0	16.3587	0	16.0736	0
hsa-miR-1184-002842	Target
hsa-miR-1197-002810	Target
hsa-miR-1200-002829	Target
hsa-miR-1201-002781	Target	13.1184	0	12.0735	0	13.1252	0	14.0708	0	13.2346	0	13.2015	0	12.2821	0	12.8004	0	12.1068	0	13.1783	0	14.0664	0	12.4517	0	14.0943	0
hsa-miR-1203-002877	Target
hsa-miR-1204-002872	Target
hsa-miR-1205-002778	Target
hsa-miR-1206-002878	Target
hsa-miR-1208-002880	Target	15.0864	0	12.9698	0	13.2254	0			16.2731	0	15.1768	0	15.2554	0					14.0704	0	13.0446	0			15.1194	0
hsa-miR-122#-002130	Target
hsa-miR-122-4395356	Target	14.0724	0			14.0262	0	15.1115	0					16.2749	0	14.7746	0					15.0827	0
hsa-miR-1224-3P-002752	Target
hsa-miR-1225-3P-002766	Target	12.0822	0	10.1008	0	11.1288	0	11.0843	0	12.2855	0	12.2599	0	14.3184	0	10.736	0	10.1442	0	10.1567	0	14.0903	0	12.4317	0	11.1138	0
hsa-miR-1226#-002758	Target
hsa-miR-1227-002769	Target	13.0455	0	12.0721	0	12.0839	0	13.0315	0	14.2262	0	13.1334	0	14.284	0	12.7264	0	13.0824	0	13.1333	0	15.065	0	14.3614	0	14.0691	0
hsa-miR-1228#-002763	Target
hsa-miR-1233-002768	Target	10.0694	0	8.0419	0	8.099	0	10.0473	0	10.1774	0	10.1663	0	10.2581	0	8.7824	0	8.0661	0	9.1316	0	10.0847	0	10.3731	0	10.0465	0
hsa-miR-1236-002761	Target																							15.3691	0
hsa-miR-1238-002927	Target
hsa-miR-124#-002197	Target																									15.0904	0
hsa-miR-124-4373295	Target															16.8533	0							17.5104	0	10.053	0
hsa-miR-1243-002854	Target							18.0176	0													17.1384	0
hsa-miR-1244-002791	Target	16.0653	0	17.0508	0	16.0968	0	17.0281	0	18.207	0	18.1367	0	17.2723	0	15.7284	0	17.0639	0					18.3764	0	16.0627	0
hsa-miR-1245-002823	Target
hsa-miR-1247-002893	Target	12.1235	0	11.0903	0	10.1419	0	12.0419	0	11.2527	0	12.1206	0			11.8079	0	10.1123	0	11.1216	0	11.0644	0	10.3595	0	12.0379	0
hsa-miR-1248-002870	Target	18.0695	0	16.0655	0			17.04	0	17.184	0			17.2512	0	16.7118	0			17.0943	0	17.0313	0
hsa-miR-1249-002868	Target
hsa-miR-1250-002887	Target													17.2514	0
hsa-miR-1251-002820	Target							17.0828	0
hsa-miR-1252-002860	Target
hsa-miR-1253-002894	Target											14.1527	0	15.3465	0									15.3908	0
hsa-miR-1254-002818	Target					13.1008	0			15.2491	0			16.2801	0	14.7985	0							14.3673	0	16.092	0
hsa-miR-1255A-002805	Target
hsa-miR-1255B-002801	Target	13.0502	0	14.0573	0	13.1172	0	15.0605	0	14.275	0	15.1696	0	14.2662	0	14.7645	0	12.0714	0	13.1675	0	13.091	0	14.3517	0	15.1198	0
hsa-miR-1256-002850	Target
hsa-miR-1257-002910	Target
hsa-miR-1259-002796	Target
hsa-miR-125a-3p-4395310	Target	15.0956	0	16.0732	0	15.0825	0	17.015	0	17.2367	0	16.1238	0	16.2786	0	16.6973	0			15.148	0	16.0744	0	16.3637	0	16.05	0
hsa-miR-125a-5p-4395309	Target	8.0794	0	8.0883	0	7.0916	0	7.0307	0	8.2383	0	7.1772	0	7.2722	0	7.7608	0	7.1052	0	8.1288	0	8.0756	0	7.3639	0	7.0668	0
hsa-miR-125b-1#-002378	Target	17.0474	0	15.0819	0	17.1012	0	15.0526	0	16.2171	0	16.158	0	17.2645	0	16.7775	0			17.1506	0	15.0557	0	17.3506	0
hsa-miR-125b-2#-002158	Target													17.3635	0
hsa-miR-125b-4373148	Target	6.0499	0	5.1052	0	5.0723	0	6.0378	0	6.2702	0	6.1706	0	5.2247	0	6.7525	0	5.1089	0	6.1057	0	6.0649	0	6.3798	0	6.0819	0
hsa-miR-126#-000451	Target	6.0644	0	5.0533	0	5.0686	0	6.0229	0	6.2216	0	5.1287	0	5.2357	0	5.7285	0	5.0711	0	6.1089	0	6.0538	0	5.3337	0	6.0466	0
hsa-miR-126-4395339	Target	1.0798	0	1.0798	0	1.1037	0	2.052	0	1.2123	0	1.1254	0	1.2419	0	1.7521	0	1.0858	0	2.1439	0	2.0934	0	1.379	0	2.0741	0
hsa-miR-1260-002896	Target	6.0594	0	6.0715	0	5.0875	0	6.0298	0	7.2373	0	6.1525	0	6.2657	0	5.7481	0	5.0942	0	6.1364	0	7.0704	0	6.3698	0	6.0322	0
hsa-miR-1262-002852	Target
hsa-miR-1263-002784	Target
hsa-miR-1264-002799	Target
hsa-miR-1265-002790	Target
hsa-miR-1267-002885	Target	16.1752	0	16.0761	0	15.1166	0	17.0163	0	17.2319	0	17.0475	0			16.7341	0	15.0681	0	16.1183	0	16.1142	0	16.4948	0	17.0823	0
hsa-miR-1269-002789	Target
hsa-miR-127-3p-4373147	Target	11.051	0	12.0434	0	11.0722	0	11.0362	0	12.2367	0	11.1371	0	11.2409	0	11.7511	0	10.0615	0	12.1384	0	11.0559	0	11.36	0	9.0789	0
hsa-miR-127-5p-4395340	Target																									17.098	0
hsa-miR-1270-002807	Target			15.0952	0	15.1139	0	17.0521	0											16.1341	0
hsa-miR-1271-002779	Target	11.089	0	10.0592	0	10.1017	0	10.0472	0	10.207	0	10.1447	0	10.2562	0	11.7741	0	10.1066	0	11.1031	0	11.0526	0	11.3743	0	12.06	0
hsa-miR-1272-002845	Target
hsa-miR-1274A-002883	Target	5.0604	0	5.0756	0	4.0732	0	5.0229	0	5.2034	0	5.1385	0	5.2146	0	4.7387	0	4.0859	0	5.118	0	5.0453	0	5.3402	0	5.0562	0
hsa-miR-1274B-002884	Target	0.0517	0	0.0484	0	0.1055	0	1.0372	0	1.211	0	1.1577	0	1.2615	0	0.7455	0	0.0894	0	1.1286	0	1.0695	0	1.3595	0	1.0708	0
hsa-miR-1275-002840	Target	12.079	0	11.1059	0	10.0931	0	12.0399	0	12.216	0	12.052	0	12.2433	0	10.7322	0	10.0485	0	11.1452	0	12.0913	0	12.3384	0	12.1598	0
hsa-miR-1276-002843	Target					17.1051	0					18.1305	0			17.7141	0	17.0962	0	18.1495	0	18.0412	0			18.0246	0
hsa-miR-1278-002851	Target
hsa-miR-128-4395327	Target	14.0633	0	14.1215	0	13.0973	0	13.0394	0	14.234	0	14.1513	0	12.25	0	13.7577	0	13.0943	0	13.1162	0	12.0427	0	14.3827	0	9.0659	0
hsa-miR-1282-002803	Target															16.7613	0
hsa-miR-1283-002890	Target
hsa-miR-1284-002903	Target
hsa-miR-1285-002822	Target	14.0684	0	13.0363	0	13.0859	0	13.966	0	14.1976	0	15.2219	0	14.2026	0	13.6679	0	12.0527	0	13.0098	0	14.0213	0	14.427	0	15.138	0
hsa-miR-1286-002773	Target
hsa-miR-1288-002832	Target
hsa-miR-1289-002871	Target					17.0876	0
hsa-miR-129#-002298	Target									17.2007	0													17.3866	0	12.0472	0
hsa-miR-129-3p-4373297	Target	17.1829	0					16.0568	0	17.2092	0	15.2467	0	13.2154	0	13.7563	0					17.0441	0	15.4225	0	9.0792	0
hsa-miR-129-5p-4373171	Target
hsa-miR-1290-002863	Target	13.061	0	13.0647	0	12.1111	0	13.0227	0	14.2236	0	13.1243	0	12.2372	0	12.7199	0	13.0939	0	13.118	0	13.0463	0	14.3585	0	14.0551	0
hsa-miR-1291-002838	Target	17.0449	0	16.0688	0	16.0971	0	17.0296	0	17.1754	0			17.2369	0	17.7051	0	15.0876	0	17.1381	0	17.079	0			18.0677	0
hsa-miR-1292-002824	Target
hsa-miR-1293-002905	Target
hsa-miR-1294-002785	Target
hsa-miR-1296-002908	Target																					11.0933	0
hsa-miR-1298-002861	Target
hsa-miR-1300-002902	Target	16.0782	0	14.0589	0	13.12	0	14.0145	0	15.2322	0	15.1387	0	17.294	0	14.7807	0	13.0702	0	14.1415	0	16.0411	0	17.2908	0	15.0449	0
hsa-miR-1301-002827	Target													17.3604	0
hsa-miR-1302-002901	Target
hsa-miR-1303-002792	Target	17.0995	0	13.0959	0			16.0848	0	16.2331	0	16.0925	0	15.2396	0			14.111	0	15.1249	0	16.0723	0			17.0603	0
hsa-miR-1304-002874	Target
hsa-miR-130a#-002131	Target	18.0886	0							18.0653	0
hsa-miR-130a-4373145	Target	10.0707	0	10.0693	0	10.1084	0	10.0265	0	10.2213	0	10.1125	0	10.2548	0	10.751	0	10.1004	0	11.116	0	10.0605	0	10.3523	0	11.0835	0
hsa-miR-130b#-002114	Target	11.0385	0	10.1815	0	11.0913	0	11.0321	0	12.2149	0							11.0756	0			12.1149	0			15.1793	0
hsa-miR-130b-4373144	Target	13.0733	0	13.0656	0	12.0927	0	12.052	0	12.1912	0	13.146	0	12.2835	0	12.7156	0	12.0827	0	13.1286	0	13.0647	0	12.3765	0	14.0906	0
hsa-miR-132#-002132	Target															16.6785	0							17.3516	0	15.0727	0
hsa-miR-132-4373143	Target	9.0425	0	8.079	0	9.0778	0	8.0097	0	9.2205	0	9.155	0	9.2446	0	9.7314	0	9.0991	0	10.1488	0	10.0619	0	9.3647	0	5.067	0
hsa-miR-1324-002815	Target
hsa-miR-133a-4395357	Target	1.0684	0	0.0671	0	1.1232	0	1.0359	0	1.2539	0	0.1451	0	0.2737	0	0.7367	0	0.0848	0	1.1468	0	1.0514	0	0.3696	0	1.0626	0
hsa-miR-133b-4395358	Target	5.0774	0	4.0778	0	4.0768	0	5.0507	0	5.2748	0	5.1551	0	4.2584	0	4.7647	0	6.1434	0	5.164	0	4.0432	0	4.353	0	5.0465	0
hsa-miR-134-4373299	Target	15.0796	0	13.0727	0	16.1037	0	15.0491	0	16.2383	0	13.1752	0	13.2555	0	12.766	0	13.0896	0	15.2362	0	17.1117	0	12.3804	0	12.0761	0
hsa-miR-135a-4373140	Target	13.0731	0	11.0713	0	12.0775	0	12.0283	0	13.2106	0	13.1772	0	12.281	0	13.7448	0	11.0579	0	12.1331	0	12.0668	0	13.3585	0	12.0674	0
hsa-miR-135b#-002159	Target			16.143	0					17.2084	0											17.0714	0
hsa-miR-135b-4395372	Target	13.0405	0	12.0751	0	12.085	0	13.0315	0	13.2244	0	13.149	0	12.2501	0	12.7361	0	12.096	0	13.1189	0	13.0585	0	12.3889	0	11.0629	0
hsa-miR-136#-002100	Target	15.0635	0	15.0886	0	14.1086	0	14.0299	0	14.2136	0	15.1367	0	15.2437	0	14.7321	0	13.094	0	14.1401	0	16.0352	0	14.3714	0	12.0868	0
hsa-miR-136-4373173	Target											18.1147	0			16.7368	0									18.0267	0
hsa-miR-137-4373301	Target					16.081	0							17.2597	0											11.0489	0
hsa-miR-138-2#-002144	Target											17.207	0	17.1399	0	16.7538	0							17.4269	0	15.0872	0
hsa-miR-138-4395395	Target	13.076	0	11.0651	0	11.076	0	14.0171	0	13.194	0	12.1203	0	11.2272	0	10.7152	0	11.0649	0	13.1292	0	14.0587	0	10.3575	0	5.0502	0
hsa-miR-139-3p-4395424	Target	11.0896	0	11.0404	0	11.0684	0	11.109	0	12.1598	0	12.1805	0	11.2346	0	10.7073	0	11.1049	0	12.1254	0	12.0983	0	12.3569	0	12.0827	0
hsa-miR-139-5p-4395400	Target	7.0751	0	6.0732	0	7.1065	0	7.0327	0	7.2422	0	7.1525	0	7.2934	0	6.7442	0	6.0844	0	7.1321	0	7.0604	0	7.3842	0	6.0586	0
hsa-miR-140-3p-4395345	Target	8.0878	0	8.0939	0	8.1048	0	8.0341	0	8.2282	0	8.1521	0	8.265	0	8.7453	0	8.0833	0	9.1211	0	9.0844	0	8.3813	0	9.0776	0
hsa-miR-140-5p-4373374	Target	7.0347	0	7.047	0	7.0742	0	6.999	0	7.1995	0	7.1091	0	7.2447	0	7.7244	0	7.0862	0	8.1094	0	8.0473	0	7.3316	0	8.0534	0
hsa-miR-141#-002145	Target
hsa-miR-141-4373137	Target			17.0829	0			16.9735	0			18.1346	0	17.2317	0	16.7547	0			18.1273	0			17.345	0
hsa-miR-142-3p-4373136	Target	10.0481	0	9.0849	0	10.0731	0	9.0105	0	9.1903	0	11.1476	0	10.2255	0	10.7597	0	11.0862	0	12.124	0	11.049	0	12.3658	0	12.0696	0
hsa-miR-142-5p-4395359	Target	16.063	0	16.0614	0	16.0936	0	15.0136	0	14.2092	0	16.1551	0	16.2512	0	15.7458	0			17.2103	0	16.0743	0	17.3525	0	16.0524	0
hsa-miR-143#-002146	Target													14.2959	0
hsa-miR-143-4395360	Target	6.0561	0	6.0614	0	6.1121	0	6.0233	0	6.2074	0	6.1454	0	6.2924	0	6.7417	0	5.0863	0	6.1399	0	6.0537	0	6.374	0	7.0653	0
hsa-miR-144#-002148	Target	11.0594	0	8.0399	0	10.0947	0	12.0175	0	11.1942	0	11.1232	0	10.242	0	10.7285	0	17.1013	0	16.1027	0	17.0968	0	17.3516	0	17.0646	0
hsa-miR-144-002676	Target	17.0895	0	12.111	0	13.135	0	14.0787	0	14.2245	0					13.7241	0
hsa-miR-145#-002149	Target	12.0634	0	12.0732	0	12.1043	0	13.0386	0	13.2314	0	12.1444	0	11.2417	0	11.7483	0	11.0926	0	12.128	0	12.0714	0	12.3747	0	13.0733	0
hsa-miR-145-4395389	Target	3.0663	0	2.1094	0	2.1154	0	3.0492	0	3.2342	0	2.1194	0	2.2592	0	2.7515	0	1.1135	0	2.1195	0	2.0591	0	2.3583	0	3.0836	0
hsa-miR-146a#-002163	Target
hsa-miR-146a-4373132	Target	8.0777	0	7.0589	0	8.085	0	8.0497	0	7.2115	0	8.1129	0	8.2446	0	7.7294	0	7.0769	0	8.1229	0	8.0474	0	7.3518	0	8.0884	0
hsa-miR-146b-3p-4395472	Target											17.0679	0	17.2839	0
hsa-miR-146b-5p-4373178	Target	7.0582	0	8.0634	0	8.0789	0	7.0273	0	7.2215	0	7.1232	0	8.2426	0	8.7281	0	9.0564	0	10.1404	0	10.0786	0	9.3478	0	9.0717	0
hsa-miR-147-4373131	Target
hsa-miR-147b-4395373	Target
hsa-miR-148a#-002134	Target
hsa-miR-148a-4373130	Target	10.053	0	10.0618	0	11.1089	0	11.0428	0	11.2301	0	11.1405	0	9.2228	0	10.7272	0	9.0726	0	11.1208	0	10.0535	0	10.3527	0	11.0681	0
hsa-miR-148b#-002160	Target	15.0564	0	14.0469	0	14.072	0	14.0159	0	15.2102	0	15.1463	0	15.2361	0	15.7328	0	14.088	0	15.0984	0	15.0377	0	14.3336	0	17.0557	0
hsa-miR-148b-4373129	Target	13.0303	0	12.1179	0	13.0757	0	14.061	0	14.2333	0	14.1508	0	13.2245	0	13.7476	0	13.1175	0	13.1099	0	14.0543	0	14.3928	0	14.0397	0
hsa-miR-149#-002164	Target	10.0152	0					11.1308	0	11.2531	0	11.2545	0	11.1703	0					10.1965	0	10.0583	0	11.3115	0	11.9667	0
hsa-miR-149-4395366	Target	9.0805	0	9.0864	0	8.104	0	9.0334	0	9.2247	0	8.1428	0	8.2516	0	8.712	0	8.0953	0	9.1124	0	9.0857	0	9.3675	0	7.0586	0
hsa-miR-150-4373127	Target	6.0604	0	5.0409	0	5.0781	0	7.0316	0	5.1914	0	6.1378	0	6.2477	0	5.7349	0	6.1045	0	6.1291	0	6.06	0	5.3261	0	5.0415	0
hsa-miR-151-3p-002254	Target	8.0186	0	7.0122	0	8.0635	0	7.9795	0	8.1671	0	8.1163	0	8.2237	0	8.7007	0	7.0416	0	9.1046	0	8.0094	0	8.332	0	9.0578	0
hsa-miR-151-5P-002642	Target	11.0664	0	10.0755	0	10.1029	0	11.0429	0	11.2295	0	11.1364	0	10.2352	0	10.753	0	10.0909	0	10.1265	0	10.0521	0	10.3707	0	11.0625	0
hsa-miR-152-4395170	Target	9.0565	0	9.0612	0	9.0866	0	9.0212	0	9.2038	0	9.1392	0	8.2172	0	9.7265	0	8.0608	0	9.0936	0	9.0394	0	9.3496	0	10.055	0
hsa-miR-153-4373305	Target
hsa-miR-154#-000478	Target	17.0859	0	16.0694	0											16.7361	0
hsa-miR-154-4373270	Target									17.217	0	17.1776	0							15.1226	0
hsa-miR-155#-002287	Target
hsa-miR-15a#-002419	Target			15.0761	0	14.0945	0	18.042	0	15.234	0	18.1527	0			16.724	0	15.0962	0			15.0554	0	17.3984	0
hsa-miR-15a-4373123	Target	12.0155	0	10.0448	0	11.1677	0	12.0419	0	11.2339	0	12.1411	0	12.2489	0	13.7949	0	11.1216	0	13.1719	0	12.0599	0	12.4201	0	13.0458	0
hsa-miR-15b#-002173	Target	17.078	0	16.0969	0	16.0643	0	17.0542	0	17.2609	0	17.1705	0	14.2904	0			14.1363	0	17.1727	0	17.0833	0	17.4406	0	17.0751	0
hsa-miR-15b-4373122	Target	10.0954	0	9.0751	0	10.094	0	10.0617	0	10.2431	0	11.1572	0	10.2582	0	10.7503	0	10.0927	0	11.128	0	11.0737	0	11.3641	0	11.0574	0
hsa-miR-16-1#-002420	Target	18.0846	0			16.104	0	17.0139	0	16.2281	0	17.1402	0	17.2682	0	15.7346	0			16.1289	0	17.073	0	17.3418	0
hsa-miR-16-2#-002171	Target
hsa-miR-16-4373121	Target	4.0642	0	2.0555	0	3.0753	0	4.0294	0	4.2245	0	4.1291	0	4.2578	0	3.7432	0	4.0613	0	5.1278	0	5.0595	0	4.3757	0	4.0525	0
hsa-miR-17#-002421	Target	15.0965	0					17.0229	0					17.3214	0			16.1288	0
hsa-miR-17-4395419	Target	6.0572	0	4.0526	0	5.08	0	5.0066	0	5.1828	0	6.1322	0	5.2493	0	5.7286	0	5.0715	0	6.1186	0	6.0598	0	5.3465	0	6.0387	0
hsa-miR-181a-2#-002317	Target	12.0643	0	12.0463	0	11.0954	0	12.0249	0	13.2291	0	12.149	0	11.2415	0	11.7347	0	11.0731	0	13.1305	0	12.0739	0	12.3611	0	12.0548	0
hsa-miR-181a-4373117	Target	10.0841	0	10.127	0	10.1419	0	10.0401	0	11.1564	0	11.1627	0	10.247	0	10.7437	0	10.055	0	11.1398	0	10.0739	0	10.3294	0	10.0457	0
hsa-miR-181c#-002333	Target	14.0487	0	13.0587	0	14.0658	0	14.0369	0	14.1607	0	15.2536	0	14.2255	0	13.8224	0	13.2182	0	14.1128	0	13.0919	0	14.3636	0	14.0281	0
hsa-miR-181c-4373115	Target	14.0894	0	14.0899	0	14.1246	0	14.0047	0	14.2108	0	14.1892	0	14.2773	0	14.728	0	13.0938	0	15.1248	0	14.0759	0	15.4449	0	14.0924	0
hsa-miR-182#-000483	Target
hsa-miR-182-4395445	Target	18.0435	0	17.0775	0	17.0897	0	17.0311	0	16.2106	0	17.1534	0	17.2501	0	16.7653	0
hsa-miR-1825-002907	Target
hsa-miR-1826-002873	Target
hsa-miR-183#-002270	Target			14.0782	0			15.0555	0			17.181	0			16.7831	0
hsa-miR-183-4395380	Target											17.0837	0	17.2816	0
hsa-miR-184-4373113	Target	14.0172	0			14.0757	0	14.0097	0	14.1872	0	14.1368	0	13.257	0	16.7377	0	14.0419	0	16.1179	0			17.3519	0	13.0633	0
hsa-miR-185#-002104	Target
hsa-miR-185-4395382	Target	12.0764	0	10.0583	0	11.1	0	12.0607	0	12.2062	0	12.1515	0	11.2688	0	11.7371	0	11.0806	0	12.1042	0	12.0814	0	11.3721	0	13.0753	0
hsa-miR-186#-002105	Target											17.1478	0
hsa-miR-186-4395396	Target	6.041	0	6.0618	0	6.0688	0	6.013	0	6.2061	0	6.1263	0	6.2315	0	6.7403	0	6.0966	0	7.127	0	6.0453	0	6.3589	0	6.0586	0
hsa-miR-187-4373307	Target	9.0514	0	9.0608	0	9.1032	0	10.0457	0	12.2917	0	11.1499	0	11.233	0	10.7403	0	10.1065	0	12.1457	0	11.0565	0	12.4038	0	11.0615	0
hsa-miR-188-3p-4395217	Target
hsa-miR-18a#-002423	Target	16.0405	0					16.0535	0	18.2173	0	16.1446	0	15.2367	0	17.7594	0	16.081	0	17.1156	0	17.0858	0	17.3694	0	17.0715	0
hsa-miR-18a-4395533	Target	14.0534	0	12.063	0	15.1003	0	14.0237	0	14.2039	0	15.2069	0	14.2882	0	15.7728	0	13.0625	0	16.1419	0	15.0874	0	16.3669	0	17.0464	0
hsa-miR-18b#-002310	Target
hsa-miR-18b-4395328	Target							14.0413	0	14.2497	0
hsa-miR-190-4373110	Target	14.0553	0	14.084	0	15.0815	0	15.0011	0	13.187	0	15.1424	0	14.2575	0	14.7508	0	15.1104	0	14.1454	0	14.0528	0	14.3459	0	15.0495	0
hsa-miR-190b-002263	Target	16.0553	0	16.0499	0	15.0869	0	15.0273	0	14.1942	0	16.1285	0	17.2092	0	15.7333	0	15.0758	0	18.1103	0	17.0589	0			16.0282	0
hsa-miR-191#-002678	Target	15.0577	0	14.0762	0	14.0867	0	16.0546	0	15.2147	0	16.1617	0	16.2424	0	14.7274	0	13.105	0	15.1309	0	15.0714	0	15.3731	0	16.0582	0
hsa-miR-191-4395410	Target	4.084	0	4.0779	0	4.0852	0	4.0483	0	4.2104	0	4.127	0	4.221	0	4.7349	0	4.0913	0	5.1413	0	5.0657	0	4.3706	0	4.0625	0
hsa-miR-192#-002272	Target							17.0367	0			17.1517	0	18.2532	0					17.1065	0			17.3468	0
hsa-miR-192-4373108	Target	12.0396	0	11.0592	0	12.0981	0	12.0172	0	11.126	0	12.1231	0	11.2328	0	12.7064	0	12.0841	0	12.0936	0	13.0567	0	13.3599	0	12.0543	0
hsa-miR-193a-3p-4395361	Target	15.0632	0	15.0368	0	15.1085	0	15.0415	0	13.2136	0	16.1351	0	17.2356	0	14.7344	0	16.0664	0	14.1283	0	15.0676	0	15.364	0	15.0884	0
hsa-miR-193a-5p-4395392	Target	12.0836	0	12.0561	0	12.1174	0	12.0661	0	11.2241	0	12.1831	0	11.2718	0	11.7684	0	10.104	0	11.1615	0	11.0843	0	10.3643	0	11.0973	0
hsa-miR-193b#-002366	Target	15.1119	0	13.0671	0			14.049	0	14.2398	0	14.1335	0	14.2521	0	13.7617	0					15.1105	0	15.3566	0	15.022	0
hsa-miR-193b-4395478	Target	7.0597	0	6.0553	0	7.1162	0	7.0388	0	6.2144	0	7.1218	0	8.2549	0	6.7383	0	7.0975	0	7.1458	0	7.0653	0	6.3621	0	7.0795	0
hsa-miR-194#-002379	Target
hsa-miR-194-4373106	Target	13.0586	0	12.0816	0	12.0769	0	13.0183	0	13.1993	0	14.158	0	12.225	0	13.7229	0	13.091	0	14.1345	0	13.0504	0	14.3631	0	13.0449	0
hsa-miR-195#-002107	Target
hsa-miR-195-4373105	Target	7.0452	0	6.0571	0	7.1063	0	7.0303	0	7.2119	0	7.1139	0	6.2178	0	7.732	0	7.0807	0	7.0977	0	7.0498	0	7.3498	0	7.0357	0
hsa-miR-196a#-002336	Target									18.1478	0
hsa-miR-196b-4395326	Target	18.0582	0	16.0579	0	16.069	0	17.0143	0	16.2018	0			17.2557	0	17.7154	0							17.3858	0
hsa-miR-197-4373102	Target	7.0989	0	7.0637	0	6.0303	0	7.0323	0	7.2488	0	7.1407	0	7.2753	0	6.6904	0	7.0951	0	7.1121	0	7.0834	0	7.4238	0	8.0924	0
hsa-miR-198-4395384	Target							15.0432	0	17.3137	0									15.1221	0			17.4194	0
hsa-miR-199a-3p-4395415	Target	7.045	0	7.0914	0	7.0953	0	7.0591	0	7.2533	0	7.1728	0	6.2564	0	7.755	0	6.0931	0	7.1131	0	7.1006	0	7.3773	0	7.0564	0
hsa-miR-199a-5p-4373272	Target	15.0607	0	15.0722	0	14.1126	0	15.0414	0	15.2265	0	15.1408	0	15.3038	0	16.7967	0	14.0768	0	16.1703	0	15.0683	0	15.3775	0	17.0801	0
hsa-miR-199b-5p-4373100	Target	15.0913	0	14.116	0	16.1198	0	16.0628	0	16.2229	0	15.2103	0	17.2532	0	14.7262	0	14.1357	0	15.1436	0	15.1245	0	15.4453	0	17.0609	0
hsa-miR-19a#-002424	Target																					18.08	0
hsa-miR-19a-4373099	Target	7.0598	0	6.1488	0	7.1088	0	8.0403	0	7.2201	0	8.1331	0	7.2598	0	7.7845	0	7.1104	0	8.1356	0	7.0569	0	7.3629	0	8.0607	0
hsa-miR-19b-1#-002425	Target	14.0596	0	13.0743	0	14.0914	0	14.0412	0	14.2168	0	14.1462	0	13.2163	0	13.7633	0	13.0988	0	14.1187	0	14.0866	0	14.3508	0	15.0594	0
hsa-miR-19b-4373098	Target	5.078	0	3.0689	0	4.069	0	5.048	0	4.2452	0	5.1249	0	4.2792	0	4.7358	0	5.0756	0	5.1263	0	5.0561	0	5.3786	0	6.1053	0
hsa-miR-200a#-001011	Target	5.0764	0	4.0992	0	3.137	0	5.0673	0	5.2455	0							3.0787	0	4.1632	0	3.0655	0
hsa-miR-200a-4378069	Target	14.0741	0	14.1015	0	13.1421	0	15.0546	0	17.2161	0			14.2954	0	14.7563	0	13.0825	0							14.0794	0
hsa-miR-200b#-002274	Target
hsa-miR-200b-4395362	Target	14.0604	0	13.1177	0	13.1371	0	14.0618	0	15.2223	0	15.1701	0	13.2608	0	12.7656	0	12.0955	0	15.1369	0	16.0503	0	14.4373	0	14.0403	0
hsa-miR-200c#-002286	Target
hsa-miR-200c-4395411	Target	13.0624	0	13.0929	0	13.1168	0	14.0257	0	13.2306	0	14.1305	0	13.2618	0	13.7989	0	14.1065	0	14.135	0	14.0832	0	13.3721	0	13.0549	0
hsa-miR-202#-002362	Target	17.0349	0																			17.0709	0
hsa-miR-202-4395474	Target	16.9245	0	16.0491	0	16.1211	0			17.2336	0	16.1082	0	16.2413	0	16.7882	0	16.1275	0	17.1639	0			17.3735	0	18.0669	0
hsa-miR-203-4373095	Target	12.0538	0	12.0793	0	11.0832	0	12.0371	0	13.2095	0	14.1431	0	12.2292	0	12.7238	0	12.0915	0	14.1359	0	13.0741	0	14.3617	0	12.0727	0
hsa-miR-204-4373094	Target	9.064	0	9.0738	0	9.1089	0	9.0382	0	10.2088	0	9.1525	0	7.2307	0	8.7616	0	7.0708	0	9.1161	0	9.07	0	8.3646	0	8.0764	0
hsa-miR-205-4373093	Target
hsa-miR-206-000510	Target	17.0202	0	16.0433	0			14.0082	0			16.0981	0	13.2144	0	16.7249	0	17.0579	0	18.0876	0	18.0257	0	18.3265	0	15.9995	0
hsa-miR-208-4373091	Target	14.0558	0	12.0891	0	14.0848	0	13.0374	0	14.2185	0	13.1157	0	14.2755	0	12.7388	0	12.0778	0	13.1175	0	13.0675	0	13.3668	0	14.0797	0
hsa-miR-208b-4395401	Target	15.0509	0			16.0991	0	16.0305	0	15.2049	0	17.1266	0					17.0725	0					15.3402	0
hsa-miR-20a#-002437	Target	14.0716	0	13.0639	0	14.0973	0	13.0304	0	15.224	0	15.1467	0	14.2544	0	13.7504	0	14.0896	0	14.1365	0	14.0672	0	14.3528	0	15.085	0
hsa-miR-20a-4373286	Target	7.0695	0	5.0376	0	7.0919	0	7.0252	0	7.2301	0	7.1331	0	6.2397	0	6.7159	0	6.0791	0	7.125	0	7.0722	0	7.3464	0	8.0567	0
hsa-miR-20b#-002311	Target																			17.1428	0
hsa-miR-20b-4373263	Target	11.0451	0	9.0414	0	11.0857	0	11.0054	0	12.2182	0	11.1228	0	11.2453	0	11.7378	0	11.0886	0	12.1252	0	12.0561	0	12.3548	0	13.0648	0
hsa-miR-21#-002438	Target			15.0826	0	14.1083	0	15.0279	0	16.2348	0	15.1334	0	17.2868	0	14.7423	0					15.0732	0	16.3713	0
hsa-miR-21-4373090	Target	8.0665	0	8.0747	0	8.0861	0	7.0448	0	8.2398	0	8.1304	0	7.2448	0	8.7209	0	8.0775	0	9.08	0	8.0508	0	9.3761	0	9.1014	0
hsa-miR-210-4373089	Target	9.0973	0	8.0382	0	8.1077	0	8.0472	0	9.2585	0	9.1828	0	8.2203	0	8.7474	0	8.0962	0	10.1486	0	9.0755	0	9.4165	0	9.0154	0
hsa-miR-211-4373088	Target
hsa-miR-212-4373087	Target	13.069	0	12.0569	0	13.1036	0	12.0201	0	13.227	0	12.139	0	13.261	0	13.7524	0	12.0746	0	13.1261	0	13.0512	0	13.3463	0	8.0378	0
hsa-miR-213-000516	Target	16.0262	0	14.1028	0	14.1183	0	15.0282	0	17.2084	0	17.2188	0	15.2202	0	14.7602	0	13.0977	0	15.1221	0	14.0807	0	16.3759	0	14.0964	0
hsa-miR-214#-002293	Target	12.0635	0	12.0806	0	12.1062	0	12.0555	0	13.233	0	12.1452	0	12.2548	0	12.7485	0	11.0906	0	12.1207	0	12.0527	0	12.3745	0	13.0622	0
hsa-miR-214-4395417	Target	7.0713	0	8.0856	0	7.1031	0	7.0583	0	7.1935	0	7.124	0	7.2581	0	7.7632	0	8.1112	0	7.1163	0	7.0508	0	7.3586	0	8.085	0
hsa-miR-215-4373084	Target	15.0866	0	13.1541	0			14.0698	0	13.3646	0			13.2696	0	14.7304	0							13.4681	0	14.1056	0
hsa-miR-216a-4395331	Target	16.0698	0							17.1385	0	16.167	0	16.2751	0	16.8006	0			15.1601	0
hsa-miR-216b-4395437	Target	17.0771	0			16.0959	0	16.0474	0															17.35	0
hsa-miR-217-4395448	Target	16.0874	0	16.0816	0	17.107	0	17.0589	0	16.2337	0	17.1411	0	16.2671	0			16.0588	0
hsa-miR-218-1#-002094	Target
hsa-miR-218-2#-002294	Target	16.0513	0	16.0726	0	16.0663	0			16.2173	0	17.1416	0	15.2456	0	16.7415	0	15.0973	0	16.1111	0	16.0505	0			16.0491	0
hsa-miR-218-4373081	Target	7.044	0	7.0494	0	8.0755	0	6.9896	0	8.2112	0	8.1383	0	7.2311	0	8.7355	0	7.0727	0	8.0957	0	8.045	0	9.3582	0	7.0502	0
hsa-miR-219-1-3p-4395206	Target	17.0491	0					17.0916	0					17.2645	0							16.1023	0	17.3309	0	17.0686	0
hsa-miR-219-2-3p-4395501	Target																									15.0905	0
hsa-miR-219-5p-4373080	Target																									14.0597	0
hsa-miR-22#-002301	Target	12.0938	0	12.0842	0	11.0948	0	12.0528	0	12.2106	0	12.1701	0	11.2014	0	12.7612	0	11.0973	0	13.1354	0	11.0587	0	11.3814	0	13.0463	0
hsa-miR-22-4373079	Target	8.082	0	8.112	0	8.1416	0	8.0566	0	8.2663	0	9.2199	0	8.2821	0	8.739	0	7.1522	0	9.1959	0	9.1146	0	8.4102	0	9.0977	0
hsa-miR-220-4373078	Target
hsa-miR-220b-4395317	Target
hsa-miR-220c-4395322	Target
hsa-miR-221#-002096	Target													17.2315	0
hsa-miR-221-4373077	Target	13.0869	0	13.0357	0	12.1034	0	13.0627	0	13.3063	0	13.1661	0	13.2957	0	13.7912	0	13.1276	0	14.1575	0	14.0637	0	13.4178	0	11.0733	0
hsa-miR-222#-002097	Target	15.0702	0	14.0765	0	14.1243	0	15.0291	0	14.2007	0	15.1859	0	14.2348	0	14.7432	0	14.078	0	15.1793	0			15.3983	0	14.0554	0
hsa-miR-222-4395387	Target	6.025	0	6.0592	0	6.0659	0	5.9974	0	6.1805	0	6.0836	0	6.21	0	6.7028	0	6.0645	0	7.0797	0	7.0253	0	6.3131	0	5.0328	0
hsa-miR-223#-002098	Target	12.087	0	14.0854	0			14.0522	0	15.2306	0	17.1196	0	14.2302	0	15.7599	0	15.0667	0	17.14	0			17.3785	0	17.0973	0
hsa-miR-223-4395406	Target	5.0728	0	4.0498	0	4.0668	0	3.0037	0	4.2089	0	5.1209	0	3.2369	0	3.7089	0	6.0979	0	7.1244	0	6.0398	0	7.3774	0	6.0225	0
hsa-miR-224-4395210	Target	13.0737	0	12.0818	0	13.0939	0	14.0393	0	12.2155	0	13.1348	0	13.2485	0	12.7601	0	11.0824	0	13.1402	0	12.0637	0	12.3573	0	12.0609	0
hsa-miR-23a#-002439	Target
hsa-miR-23a-4373074	Target									10.1383	0
hsa-miR-23b#-002126	Target
hsa-miR-23b-4373073	Target	10.0419	0	9.0573	0	10.1276	0	10.0496	0	10.2258	0	11.2126	0	9.3031	0	10.7366	0	9.105	0	10.1335	0	9.059	0	10.3928	0	11.084	0
hsa-miR-24-1#-002440	Target	17.1203	0			16.0878	0	15.0112	0	17.2186	0			15.2399	0							16.052	0	17.3938	0	17.1153	0
hsa-miR-24-2#-002441	Target	13.056	0	13.0666	0	12.0934	0	13.0411	0	13.2283	0	13.1453	0	13.2629	0	13.7672	0	13.1	0	14.1403	0	13.0656	0	13.3712	0	14.0521	0
hsa-miR-24-4373072	Target	1.0645	0	1.0774	0	1.0948	0	1.0409	0	2.2342	0	1.1452	0	1.281	0	1.7437	0	1.0956	0	2.1387	0	2.082	0	1.3356	0	2.0704	0
hsa-miR-25#-002442	Target					16.1654	0
hsa-miR-25-4373071	Target	12.0421	0	10.0374	0	12.0883	0	12.0151	0	12.2175	0	12.1277	0	11.2276	0	11.7197	0	11.0804	0	12.1018	0	12.0343	0	13.3698	0	13.0243	0
hsa-miR-26a-1#-002443	Target	14.0909	0	12.0646	0	14.0865	0	13.0574	0	13.2094	0	14.1344	0	13.2468	0	13.7564	0	13.1008	0	14.1342	0	14.0728	0	14.3797	0	14.0737	0
hsa-miR-26a-2#-002115	Target	17.0686	0			16.0895	0			18.233	0							16.1119	0
hsa-miR-26a-4395166	Target	4.0537	0	4.0644	0	4.0832	0	5.0385	0	4.2197	0	5.1774	0	4.2633	0	4.7511	0	3.0802	0	4.1147	0	4.0535	0	4.3616	0	5.0931	0
hsa-miR-26b#-002444	Target	14.0571	0	13.0639	0	13.1084	0	14.0397	0	14.2391	0	14.159	0	13.222	0	12.7329	0	12.0979	0	13.1173	0	13.068	0	13.3476	0	13.0639	0
hsa-miR-26b-4395167	Target	6.0509	0	6.0641	0	6.1042	0	6.0294	0	6.214	0	6.1297	0	6.255	0	6.7264	0	6.1046	0	6.1051	0	6.0514	0	6.3706	0	7.0786	0
hsa-miR-27a#-002445	Target	14.0668	0	14.0672	0	13.1076	0	13.0575	0	13.2112	0	13.142	0	14.2619	0	13.7566	0	14.1202	0	13.1319	0	14.0655	0	14.3693	0	14.0723	0
hsa-miR-27a-4373287	Target	8.0414	0	8.0604	0	8.0656	0	8.0056	0	8.1928	0	9.1507	0	8.2463	0	8.7242	0	8.0861	0	9.0981	0	8.0277	0	9.3462	0	10.0618	0
hsa-miR-27b#-002174	Target	11.0768	0	11.081	0	10.1242	0	11.0484	0	11.2365	0	11.1398	0	10.2641	0	10.7835	0	10.0702	0	11.1	0	10.0776	0	11.3577	0	11.1257	0
hsa-miR-27b-4373068	Target	9.0743	0	8.0473	0	8.0712	0	9.0294	0	9.2442	0	9.1349	0	8.2309	0	9.7392	0	8.0973	0	9.1145	0	8.0257	0	9.3656	0	10.0595	0
hsa-miR-28-3p-4395557	Target	8.0548	0	8.0549	0	8.0922	0	8.0142	0	8.2319	0	8.1595	0	7.226	0	7.7072	0	7.0465	0	8.1195	0	8.0453	0	7.3227	0	8.0441	0
hsa-miR-28-5p-4373067	Target	10.0505	0	10.0518	0	10.079	0	10.0165	0	10.2023	0	10.1321	0	9.2435	0	10.739	0	10.0941	0	11.1335	0	10.0545	0	10.3545	0	11.0532	0
hsa-miR-296-3p-4395212	Target	17.0883	0			14.1004	0							17.3071	0			16.1097	0			15.0611	0
hsa-miR-296-5p-4373066	Target	12.0489	0	12.0909	0	11.1171	0	12.0373	0	12.2433	0	12.1455	0	11.2699	0	11.7547	0	11.084	0	12.1247	0	11.0661	0	12.4376	0	13.0985	0
hsa-miR-298-4395301	Target
hsa-miR-299-3p-4373189	Target									18.1892	0							16.0942	0			17.0424	0	17.347	0
hsa-miR-299-5p-4373188	Target	16.0632	0					17.0263	0	17.2367	0	17.1721	0	16.2472	0	16.7366	0	15.0989	0	17.1481	0	17.0728	0	15.3654	0	18.0579	0
hsa-miR-29a#-002447	Target	15.0892	0	16.0846	0	14.1093	0	14.0245	0	15.2256	0	15.1515	0	15.2524	0	14.7527	0	13.0882	0	15.1134	0	15.0808	0	15.3801	0	15.0886	0
hsa-miR-29a-4395223	Target	5.0345	0	5.0467	0	5.0631	0	6.0145	0	5.1728	0	6.117	0	5.2108	0	5.7019	0	5.0609	0	6.1065	0	5.0182	0	5.3197	0	5.0292	0
hsa-miR-29b-1#-002165	Target
hsa-miR-29b-2#-002166	Target	16.0747	0	13.0706	0	16.0687	0					15.158	0	15.2742	0	14.7624	0	14.1118	0	15.1552	0	16.0827	0	15.3808	0	15.0785	0
hsa-miR-29b-4373288	Target	12.0629	0	13.0879	0	13.0965	0	13.0423	0	13.2173	0	14.1295	0	13.2688	0	12.7411	0	12.1057	0	13.1466	0	13.081	0	13.3692	0	13.0727	0
hsa-miR-29c-4395171	Target	7.0642	0	7.057	0	7.1058	0	8.045	0	7.2259	0	8.15	0	7.2951	0	7.7497	0	7.1035	0	8.1313	0	7.052	0	8.3736	0	8.0701	0
hsa-miR-301a-4373064	Target	10.0534	0	10.0527	0	10.0838	0	11.0321	0	11.2144	0	11.1456	0	10.2721	0	11.7573	0	10.0734	0	11.1225	0	11.0747	0	11.391	0	11.0679	0
hsa-miR-301b-4395503	Target	14.054	0	14.0666	0	14.1083	0	14.0219	0	14.2117	0	16.1232	0	14.2451	0	17.7523	0	15.0911	0	17.1517	0	15.0819	0	15.3701	0	16.0817	0
hsa-miR-302a#-002381	Target	17.0734	0					17.0192	0	17.2332	0	16.1409	0	16.2666	0			16.1014	0			17.0844	0	17.3801	0	17.0579	0
hsa-miR-302a-4378070	Target	15.0506	0	16.0646	0			16.9981	0	16.2079	0	16.1345	0	17.2302	0	16.738	0	15.0806	0			16.0502	0	17.3243	0
hsa-miR-302b#-002119	Target
hsa-miR-302b-4378071	Target	14.047	0	13.0421	0	15.0721	0	14.0214	0	14.204	0	14.1384	0	13.2466	0	13.7198	0	13.0605	0	15.0914	0	14.0439	0	14.3352	0	15.048	0
hsa-miR-302c#-000534	Target																									17.079	0
hsa-miR-302c-4378072	Target	17.0396	0	15.0259	0	16.0647	0	15.0146	0	15.1724	0	16.1257	0	17.2264	0	14.704	0	15.0587	0	18.0786	0	17.1018	0	17.3413	0
hsa-miR-302d#-002120	Target																	15.9888	0
hsa-miR-302d-000535	Target	16.0479	0	15.0621	0	15.0746	0	15.0206	0	14.199	0	14.1113	0	15.2802	0	15.7441	0	14.0797	0	16.1298	0	16.0732	0	15.3616	0	16.047	0
hsa-miR-30a-3p-000416	Target	6.027	0	6.0504	0	6.0579	0	5.9765	0	6.1581	0	6.12	0	6.2336	0	6.7165	0	5.0347	0	6.0765	0	6.0196	0	6.3346	0	6.0138	0
hsa-miR-30a-5p-000417	Target	6.0491	0	5.0381	0	5.0444	0	5.9988	0	6.1826	0	6.1342	0	5.2393	0	6.7201	0	5.0692	0	6.08	0	6.0524	0	6.3556	0	7.0677	0
hsa-miR-30b#-002129	Target
hsa-miR-30b-4373290	Target	4.0454	0	4.0668	0	4.092	0	5.0447	0	5.2566	0	5.1376	0	4.2623	0	4.7671	0	4.1074	0	5.1457	0	4.055	0	4.3559	0	5.0755	0
hsa-miR-30c-1#-002108	Target			14.1744	0			16.0615	0			17.1955	0	15.266	0					15.1027	0	17.082	0	16.363	0
hsa-miR-30c-2#-002110	Target
hsa-miR-30c-4373060	Target	3.0558	0	3.0582	0	3.096	0	3.0199	0	4.2316	0	3.1365	0	2.2253	0	2.7315	0	2.0821	0	3.085	0	3.0658	0	2.3479	0	3.0466	0
hsa-miR-30d#-002305	Target	13.0979	0	12.0755	0	13.1207	0	13.0569	0	13.2312	0	13.1723	0	12.2491	0	13.7756	0	12.1055	0	13.1336	0	13.0683	0	12.3325	0	13.0842	0
hsa-miR-30d-000420	Target	6.0643	0	6.0721	0	6.1144	0	7.0419	0	7.2527	0	6.1539	0	6.2778	0	6.7334	0	5.0864	0	7.1319	0	6.0333	0	6.3815	0	7.0768	0
hsa-miR-30e-3p-000422	Target	6.0193	0	6.0496	0	6.0696	0	7.0234	0	6.1741	0	6.0985	0	6.1881	0	6.7132	0	6.0841	0	6.0915	0	6.0112	0	6.3402	0	7.0566	0
hsa-miR-31#-002113	Target	13.0639	0	13.0691	0	12.1025	0	16.0622	0	16.2267	0	15.158	0	14.2722	0	13.7407	0	13.0832	0	15.1325	0	17.0941	0			12.0679	0
hsa-miR-31-4395390	Target	10.0642	0	9.0721	0	8.0847	0	12.048	0	12.2421	0	12.1391	0	11.2498	0	9.754	0	10.0806	0	12.1419	0	12.105	0	14.3801	0	9.0666	0
hsa-miR-32#-002111	Target
hsa-miR-32-4395220	Target	17.0612	0	16.0642	0			17.043	0	17.2367	0	17.1441	0	16.2642	0	17.7224	0	17.0821	0	17.1442	0	17.0617	0	16.3458	0	18.0624	0
hsa-miR-320-4395388	Target	7.0614	0	7.063	0	6.0859	0	7.038	0	7.2173	0	7.1492	0	7.2497	0	7.7477	0	7.0977	0	7.1192	0	8.0654	0	7.3665	0	7.061	0
hsa-miR-320B-002844	Target	14.0694	0	15.0652	0	13.0874	0	13.0186	0	13.2077	0	14.134	0	13.2388	0	13.7355	0	14.101	0	14.1027	0	13.0441	0	14.3507	0	16.0297	0
hsa-miR-323-3p-4395338	Target	14.0866	0	14.0969	0	14.0948	0	14.0575	0	15.2163	0	13.133	0	13.246	0	13.7739	0	13.1209	0	14.1541	0	13.053	0	13.3891	0	11.0849	0
hsa-miR-324-3p-4395272	Target	12.0761	0	11.0681	0	11.0996	0	12.0466	0	12.2334	0	12.1381	0	11.2246	0	12.7689	0	11.092	0	12.1264	0	12.0741	0	12.3559	0	12.0922	0
hsa-miR-324-5p-4373052	Target	13.0603	0	12.0457	0	13.0888	0	13.0395	0	13.1978	0	13.1514	0	12.231	0	12.7213	0	12.0994	0	13.1362	0	12.035	0	13.3751	0	13.0614	0
hsa-miR-325-4373051	Target					16.1242	0													17.2109	0
hsa-miR-326-4373050	Target
hsa-miR-328-4373049	Target	10.0614	0	9.0829	0	9.1105	0	10.0431	0	10.2375	0	10.1574	0	8.2643	0	9.7511	0	8.0667	0	10.1174	0	9.0892	0	9.3639	0	8.0789	0
hsa-miR-329-4373191	Target																			18.1252	0			18.278	0
hsa-miR-330-3p-4373047	Target	14.0268	0			13.0617	0	14.1128	0	14.2399	0	14.1432	0	14.2696	0	13.6823	0			15.1434	0	14.1529	0	14.3884	0	15.1135	0
hsa-miR-330-5p-4395341	Target			15.0774	0					17.2258	0			17.3025	0
hsa-miR-331-3p-4373046	Target	6.072	0	6.0973	0	5.1157	0	6.0298	0	6.2355	0	6.1693	0	5.2539	0	5.7138	0	6.1085	0	6.1421	0	6.0586	0	6.3605	0	6.0693	0
hsa-miR-331-5p-4395344	Target	12.1113	0			13.078	0	14.0562	0	14.2942	0	15.1988	0	17.2619	0	16.7585	0	12.1466	0			14.1102	0	16.376	0	17.0312	0
hsa-miR-335#-002185	Target	14.0677	0	13.0668	0	14.1024	0	14.0224	0	12.2176	0	15.1534	0	14.2347	0	12.7681	0	12.0832	0	13.1215	0	14.0737	0	12.3621	0	12.0581	0
hsa-miR-335-4373045	Target	12.055	0	13.0825	0	13.1076	0	12.0164	0	11.2044	0	14.1582	0	13.2495	0	11.7345	0	12.1031	0	12.1052	0	14.0858	0	11.3761	0	11.0469	0
hsa-miR-337-3p-002157	Target							17.0563	0			17.1805	0					16.1478	0			17.0508	0
hsa-miR-337-5p-4395267	Target			16.0322	0	16.1348	0			17.2234	0	16.1274	0			16.7612	0	15.0961	0	17.1776	0	16.0711	0	16.3852	0	17.068	0
hsa-miR-338-3p-4395363	Target	16.0605	0	16.0837	0	16.0763	0	17.0499	0	17.224	0	15.1295	0	15.2439	0	15.757	0	15.0837	0	17.1532	0	16.0926	0	14.3758	0	15.0572	0
hsa-miR-338-5P-002658	Target	17.0629	0	16.1073	0	2.1031	0	17.0463	0	17.2569	0	17.2388	0					16.1134	0	17.0847	0	16.0476	0			15.0638	0
hsa-miR-339-3p-4395295	Target	11.0681	0	10.0762	0	11.0976	0	11.0347	0	11.2265	0	11.1474	0	11.2603	0	10.7426	0	10.0807	0	11.1341	0	11.0639	0	10.3314	0	12.08	0
hsa-miR-339-5p-4395368	Target	12.0513	0	12.1171	0	11.1192	0	12.0432	0	12.2082	0	12.1586	0	11.2796	0	11.7422	0	11.0842	0	12.1479	0	12.0737	0	11.3758	0	12.0673	0
hsa-miR-33a#-002136	Target	14.0687	0	13.0853	0	14.128	0	15.0538	0	15.221	0	14.1347	0	14.2934	0	14.754	0	14.113	0	14.1501	0	14.0652	0	14.3615	0	15.0826	0
hsa-miR-33a-002135	Target
hsa-miR-33b-4395196	Target											17.153	0
hsa-miR-340#-002259	Target	14.0777	0	13.0829	0	13.1015	0	14.0292	0	13.2162	0	13.1502	0	12.2346	0	13.7417	0	13.0966	0	14.1174	0	13.0687	0	13.3608	0	13.0785	0
hsa-miR-340-4395369	Target	12.0807	0	12.0691	0	12.0946	0	12.0189	0	12.2127	0	12.1378	0	11.2645	0	11.7287	0	12.0896	0	12.1066	0	12.0659	0	11.348	0	11.0367	0
hsa-miR-342-3p-4395371	Target	6.0801	0	5.0633	0	5.0896	0	5.0134	0	6.2336	0	6.1547	0	5.2435	0	5.7427	0	6.1112	0	6.1263	0	6.0539	0	5.3529	0	5.0716	0
hsa-miR-342-5p-4395258	Target	17.1156	0					17.0368	0	17.2524	0							16.0687	0	17.1572	0	17.1167	0	17.332	0	17.0931	0
hsa-miR-345-4395297	Target	9.0562	0	9.0617	0	9.1129	0	9.0219	0	9.2154	0	9.1331	0	9.2551	0	9.7449	0	9.0972	0	9.103	0	9.0659	0	9.3687	0	9.045	0
hsa-miR-346-4373038	Target
hsa-miR-34a#-002316	Target	12.057	0	13.0736	0	12.1062	0	13.0254	0	13.2186	0	12.1445	0	14.2457	0	12.7393	0	13.0816	0	14.1235	0	14.0451	0	13.3511	0	13.0692	0
hsa-miR-34a-4395168	Target	11.0665	0	10.0624	0	9.086	0	11.0475	0	11.2317	0	11.1362	0	11.2403	0	11.7537	0	10.0741	0	12.1496	0	11.0542	0	12.372	0	11.0417	0
hsa-miR-34b-000427	Target																	16.0531	0							17.043	0
hsa-miR-34b-002102	Target	15.0788	0	14.0913	0	14.1166	0	14.0277	0	14.2239	0	14.1529	0	16.2557	0	14.7658	0	14.111	0	14.1263	0	15.0657	0	15.3894	0	11.0478	0
hsa-miR-34c-5p-4373036	Target	17.1051	0					17.0489	0	17.2263	0															16.0829	0
hsa-miR-361-3p-002116	Target	14.0371	0	12.0427	0			13.0119	0	14.2152	0			14.1849	0			13.0859	0			13.1102	0	13.3884	0	14.1262	0
hsa-miR-361-5p-4373035	Target	13.0724	0	13.0959	0	13.1028	0	13.0577	0	13.2327	0	13.1631	0	12.2456	0	12.7538	0	12.1	0	14.1548	0	13.0812	0	13.3634	0	13.0658	0
hsa-miR-362-3p-4395228	Target	16.0519	0	16.0483	0	16.0694	0	17.0111	0	18.1991	0			17.2492	0	16.7439	0	17.0657	0	17.1155	0	15.0566	0	16.3581	0	18.0499	0
hsa-miR-362-5p-4378092	Target	13.0967	0	12.0685	0	12.0921	0	12.0311	0	13.2335	0	13.1521	0	12.2539	0	12.7437	0	12.0785	0	13.175	0	14.0774	0	13.3756	0	14.0716	0
hsa-miR-363#-001283	Target																					16.9924	0	17.364	0
hsa-miR-363-4378090	Target	17.0864	0	15.0839	0	15.1027	0	16.0321	0	17.2332	0			17.3175	0	16.7656	0					17.0745	0	16.3964	0
hsa-miR-365-4373194	Target	9.0485	0	12.1093	0	8.0807	0	9.0185	0	9.2119	0	9.131	0	9.2504	0	8.7601	0	11.1509	0	9.132	0	9.074	0	8.3939	0	9.0622	0
hsa-miR-367#-002121	Target
hsa-miR-367-4373034	Target			15.0561	0			16.0335	0	15.1516	0	16.1331	0	15.2209	0	16.746	0	14.0908	0	16.1107	0	15.0454	0	15.358	0
hsa-miR-369-3p-4373032	Target							17.0521	0			18.1349	0	17.215	0	16.7026	0
hsa-miR-369-5p-4373195	Target											18.121	0	18.2469	0			16.0705	0							15.0411	0
hsa-miR-370-4395386	Target	14.1056	0	14.0711	0	13.124	0	13.0439	0	15.2507	0	14.137	0	14.2824	0	14.7519	0	13.089	0	13.169	0	14.0813	0	14.3749	0	12.0726	0
hsa-miR-371-3p-4395235	Target											15.1915	0
hsa-miR-372-4373029	Target	15.0673	0	15.0851	0	16.0894	0	13.028	0	16.2149	0	13.1266	0	16.2546	0	16.744	0	17.0782	0	17.1044	0	18.0476	0	15.359	0	17.0677	0
hsa-miR-373-4378073	Target
hsa-miR-374a#-002125	Target			17.045	0	17.0778	0	18.0638	0	18.184	0			18.2392	0	17.7487	0			17.109	0					16.0425	0
hsa-miR-374a-4373028	Target	9.0558	0	9.0671	0	9.0781	0	9.0155	0	9.2274	0	9.1181	0	9.2429	0	9.7325	0	9.0683	0	9.0997	0	9.0436	0	9.3334	0	10.041	0
hsa-miR-374b#-002391	Target																			17.1256	0			18.3636	0
hsa-miR-374b-4381045	Target	6.0329	0	6.0185	0	6.0718	0	7.0333	0	7.2061	0	7.1392	0	6.236	0	6.722	0	6.073	0	7.1262	0	7.0445	0	7.3611	0	7.0268	0
hsa-miR-375-4373027	Target					16.0997	0																			18.0774	0
hsa-miR-376a#-002127	Target							18.017	0													18.0789	0
hsa-miR-376a-4373026	Target	13.0589	0	14.0788	0	13.0962	0	13.0413	0	13.224	0	14.1355	0	14.2639	0	14.7401	0	13.0924	0	13.1287	0	13.0479	0	13.3649	0	14.0821	0
hsa-miR-376b-4373196	Target	18.0846	0
hsa-miR-376c-4395233	Target	11.0872	0	11.0829	0	11.0794	0	10.0508	0	11.2682	0	11.1213	0	11.2384	0	11.7694	0	11.078	0	11.134	0	11.0308	0	11.3487	0	11.0823	0
hsa-miR-377#-002128	Target																	13.9922	0
hsa-miR-377-4373025	Target																			18.1006	0
hsa-miR-378-000567	Target	13.0476	0	13.0485	0	12.0783	0	13.0064	0	13.1852	0	13.0941	0	12.2285	0	13.7378	0	12.0599	0	14.1157	0	13.0725	0	12.3559	0	14.0386	0
hsa-miR-378-002243	Target	5.0162	0	4.0071	0	4.03	0	4.9631	0	5.1846	0	4.1287	0	4.2433	0	4.7222	0	4.0281	0	5.0582	0	5.0263	0	3.3384	0	6.0604	0
hsa-miR-379-4373349	Target	14.0491	0	13.0893	0			13.0217	0	14.216	0	14.1474	0	13.2188	0	13.7403	0	13.0967	0	14.1333	0	14.0538	0	13.3694	0	12.058	0
hsa-miR-380-4373022	Target
hsa-miR-380-5p-000570	Target			16.0661	0			17.0545	0	18.2015	0	17.154	0	17.2444	0											17.0597	0
hsa-miR-381-4373020	Target			17.037	0			16.9911	0			17.2282	0	18.2346	0	16.7292	0
hsa-miR-382-4373019	Target	17.0895	0			16.1082	0	14.0136	0			15.2888	0	13.271	0					17.1522	0	17.0988	0	14.4012	0	10.0771	0
hsa-miR-383-4373018	Target							16.9421	0											17.1492	0			17.3595	0	12.0567	0
hsa-miR-384-4373017	Target
hsa-miR-409-3p-002332	Target	11.0677	0	11.0824	0	12.0957	0	10.0489	0	12.2215	0	11.1548	0	11.2607	0	11.7628	0	11.1008	0	12.1362	0	12.0936	0	11.3729	0	9.0683	0
hsa-miR-409-5p-4395442	Target					14.1484	0	16.0403	0																	16.0716	0
hsa-miR-410-4378093	Target	15.0518	0	16.0542	0	15.0853	0	14.0248	0	16.1523	0	16.1493	0	15.2635	0	14.7264	0	15.0914	0	15.1143	0	17.0575	0	15.3655	0	10.0359	0
hsa-miR-411#-002238	Target															16.6824	0									14.0724	0
hsa-miR-411-4381013	Target	12.0405	0	13.0605	0	12.0845	0	11.0081	0	12.1968	0	12.1475	0	12.229	0	12.7499	0	11.065	0	13.119	0	12.0665	0	12.3779	0	10.0702	0
hsa-miR-412-4373199	Target							16.0244	0											15.1756	0
hsa-miR-422a-4395408	Target	8.0669	0	7.0466	0	8.106	0	9.0362	0	8.2205	0	7.1504	0	7.2578	0	6.7489	0	7.0963	0	9.1341	0	8.0578	0	6.342	0	8.0755	0
hsa-miR-423-5p-4395451	Target	14.0802	0	13.1065	0	12.0835	0	13.0351	0	14.2146	0	13.1482	0	13.2573	0	13.7544	0	12.1127	0	13.1848	0	13.0601	0	13.3494	0	14.0855	0
hsa-miR-424#-002309	Target			14.1011	0	13.1117	0			17.2651	0			14.2731	0	14.871	0	13.1018	0	15.0682	0	14.0818	0	14.3747	0
hsa-miR-424-4373201	Target	16.0713	0			16.1079	0							17.2672	0	16.7383	0			16.1352	0	17.0712	0
hsa-miR-425#-002302	Target	12.067	0	12.0709	0	13.1025	0	12.0528	0	12.2327	0	12.1538	0	12.2543	0	12.7561	0	12.0863	0	13.1376	0	13.0566	0	12.3402	0	12.0782	0
hsa-miR-425-4380926	Target	10.08	0	8.0999	0	9.1044	0	10.0549	0	10.2336	0	11.1776	0	10.2967	0	9.7856	0	10.1771	0	11.131	0	10.046	0	11.4063	0	11.0836	0
hsa-miR-429-4373203	Target	17.0526	0	16.0618	0	16.1004	0			17.2222	0	17.1322	0	18.2628	0	16.7271	0	17.0758	0	18.1391	0			18.3362	0	17.0223	0
hsa-miR-431#-002312	Target
hsa-miR-431-4395173	Target																									11.1438	0
hsa-miR-432#-001027	Target
hsa-miR-432-001026	Target	15.0394	0	14.0317	0	16.1228	0	15.0052	0	14.1581	0	14.1055	0	17.2553	0	15.7418	0	16.1006	0	17.1306	0			16.3758	0	15.0462	0
hsa-miR-433-4373205	Target			15.0668	0	13.0734	0	14.0617	0			16.1551	0	14.268	0					14.1239	0	15.0894	0	13.3558	0	11.0511	0
hsa-miR-448-4373206	Target
hsa-miR-449a-4373207	Target			16.0761	0			17.0521	0	16.2239	0	15.2184	0			14.8829	0			15.0657	0	17.0734	0	14.4112	0	17.048	0
hsa-miR-449b-4381011	Target			16.0883	0							17.1452	0
hsa-miR-450a-4395414	Target	17.057	0	16.0753	0			17.0439	0			16.1489	0							16.1154	0	16.0619	0	17.3825	0
hsa-miR-450b-3p-4395319	Target
hsa-miR-450b-5p-4395318	Target							17.035	0			16.1172	0	17.2444	0					17.1139	0					17.0517	0
hsa-miR-451-4373360	Target	9.0637	0	6.0597	0	8.09	0	10.0531	0	10.2299	0	10.1341	0	9.2637	0	9.7492	0	5.0847	0	15.1222	0	15.0636	0	15.3572	0	15.066	0
hsa-miR-452#-002330	Target
hsa-miR-452-4395440	Target	13.0691	0	12.0793	0	12.0938	0	13.0301	0	12.2202	0	12.1477	0	12.2557	0	12.7388	0	11.0933	0	12.1179	0	12.0519	0	11.3492	0	12.0522	0
hsa-miR-453-4395429	Target
hsa-miR-454#-001996	Target	16.0686	0	15.0624	0	15.1178	0	14.0269	0	15.2142	0	15.1397	0	15.274	0	14.7174	0	15.1013	0	15.1284	0	16.0774	0	15.347	0	17.0716	0
hsa-miR-454-4395434	Target	7.0249	0	6.0235	0	7.0565	0	6.9967	0	7.1777	0	7.0981	0	7.2318	0	7.7081	0	7.0491	0	7.0959	0	8.0361	0	7.343	0	8.0157	0
hsa-miR-455-3p-4395355	Target	12.0712	0	14.0994	0	12.1116	0	13.0619	0	13.2111	0	13.1705	0	12.2562	0	13.7415	0	12.1233	0	13.1578	0	12.0679	0	13.3597	0	13.0953	0
hsa-miR-455-5p-4378098	Target	12.0851	0	12.088	0	12.1196	0	12.0621	0	13.2268	0	13.1722	0	11.2676	0	12.7683	0	11.0882	0	12.1468	0	11.0453	0	12.3808	0	13.0859	0
hsa-miR-483-3p-002339	Target	11.1188	0	9.1983	0	9.1305	0	11.0809	0	12.1516	0	11.1725	0	11.3064	0	10.7568	0	11.1171	0			10.0265	0	11.3512	0	13.1104	0
hsa-miR-483-5p-4395449	Target	12.0348	0	15.0897	0	12.0663	0	13.0233	0	13.1867	0	13.1273	0	12.2291	0	12.7095	0	16.0985	0	14.1111	0	13.0489	0	12.3238	0	13.0371	0
hsa-miR-484-4381032	Target	5.0358	0	5.058	0	5.0825	0	5.02	0	5.1949	0	5.1325	0	5.2464	0	5.7312	0	5.0887	0	5.1147	0	6.0644	0	5.3452	0	6.0606	0
hsa-miR-485-3p-4378095	Target	15.0695	0	15.0615	0	14.1093	0	15.0373	0	16.23	0	15.1443	0	15.2241	0	15.7453	0	14.0922	0	17.1171	0	15.0652	0	16.3755	0	13.0428	0
hsa-miR-485-5p-4373212	Target
hsa-miR-486-3p-4395204	Target	10.0587	0	10.0721	0	9.0753	0	10.0388	0	9.2078	0	8.1477	0	9.2593	0	8.7353	0	10.0863	0	10.1208	0	9.0561	0	7.3452	0	10.0772	0
hsa-miR-486-5p-4378096	Target	7.0628	0	5.083	0	6.1033	0	7.0317	0	6.2005	0	7.1475	0	6.2392	0	6.7368	0	8.1023	0	9.1385	0	8.054	0	6.3464	0	9.0596	0
hsa-miR-487a-4378097	Target	12.1249	0																	12.1754	0					15.0973	0
hsa-miR-487b-4378102	Target	15.0551	0	15.1036	0	16.1027	0	14.0556	0	15.2165	0	17.1412	0	14.2503	0	15.7547	0	13.0792	0	16.1473	0	15.0836	0	14.3566	0	12.0764	0
hsa-miR-488-001106	Target							17.0623	0							17.7402	0
hsa-miR-488-4395468	Target	17.067	0			16.1013	0					18.1294	0	17.2543	0	16.7336	0	17.0921	0	17.105	0			16.3508	0
hsa-miR-489-4395469	Target	12.045	0	11.0525	0	12.0747	0	12.0211	0	11.2105	0	12.1507	0	12.2482	0	12.7332	0	11.0675	0	12.1139	0	12.0429	0	13.3469	0	12.0507	0
hsa-miR-490-3p-4373215	Target	13.0738	0	12.068	0	12.0936	0	12.0291	0	13.2226	0	13.1255	0	12.2481	0	12.73	0	11.0841	0	13.1074	0	13.0889	0	14.387	0	14.0612	0
hsa-miR-491-3p-4395471	Target			14.9626	0																	17.1257	0
hsa-miR-491-5p-4381053	Target	10.0473	0	9.0211	0	10.0957	0	10.0185	0	10.1836	0	10.1289	0	9.2346	0	10.7425	0	9.0704	0	10.1041	0	10.04	0	10.3523	0	10.062	0
hsa-miR-492-4373217	Target
hsa-miR-493-4395475	Target	17.0699	0	17.084	0	16.095	0	15.0376	0	16.2253	0	17.1394	0	16.2591	0	17.7254	0	16.0968	0	16.1206	0	16.0673	0	18.3663	0	16.083	0
hsa-miR-494-4395476	Target	11.0654	0	11.0817	0	10.117	0	11.0428	0	13.221	0	11.1638	0	12.2683	0	11.7366	0	10.0997	0	10.1331	0	11.0729	0	11.3634	0	12.0819	0
hsa-miR-495-4381078	Target	14.0835	0	14.0864	0	13.1089	0	13.01	0	15.2175	0	15.1459	0	14.2626	0	13.7426	0	13.0885	0	15.1279	0	14.0654	0	13.3466	0	11.07	0
hsa-miR-496-4386771	Target
hsa-miR-497#-002368	Target											17.1563	0
hsa-miR-497-001043	Target	13.0715	0	12.0591	0	12.0876	0	13.0134	0	13.2169	0	14.1557	0	12.2649	0	14.7622	0	12.0959	0	12.134	0	12.0665	0	13.3794	0	14.08	0
hsa-miR-499-3p-4395538	Target	18.0592	0							18.1973	0
hsa-miR-499-5p-4381047	Target	10.0436	0	10.0459	0	10.0753	0	11.0318	0	10.1888	0	11.1391	0	10.223	0	10.7021	0	10.0685	0	11.1178	0	10.0374	0	10.3396	0	12.0343	0
hsa-miR-500-001046	Target													16.2211	0							15.0436	0	17.3206	0
hsa-miR-500-4395539	Target	14.0534	0	13.0724	0	14.1207	0	14.0561	0	14.2335	0	14.1674	0	14.2716	0	13.7312	0	13.1059	0	14.1186	0	15.0745	0	13.3241	0	14.0593	0
hsa-miR-501-3p-4395546	Target															13.8066	0
hsa-miR-501-5p-4373226	Target	13.0752	0	12.0913	0	12.1075	0	13.0299	0	13.2172	0	13.1745	0	13.2741	0	12.7229	0	12.1832	0	14.1156	0	13.0833	0	13.3939	0	14.0893	0
hsa-miR-502-3p-4395194	Target	16.0537	0	16.0808	0	15.0961	0	16.0486	0	17.2206	0	17.1724	0	17.2752	0	15.7521	0	15.1417	0	16.1391	0	16.0692	0	15.3617	0	17.0779	0
hsa-miR-502-5p-4373227	Target	17.0707	0	16.0847	0	16.1045	0	17.0585	0	15.218	0	17.1675	0	15.2721	0	16.7614	0	15.1144	0	16.1445	0	17.0756	0	17.3876	0	17.0539	0
hsa-miR-503-4373228	Target	17.0913	0							17.2461	0	17.1517	0			16.718	0	15.0964	0
hsa-miR-504-4395195	Target	16.093	0	14.0851	0			16.0982	0			17.2308	0	16.2737	0	16.6888	0	16.095	0			17.066	0	17.3933	0	17.1241	0
hsa-miR-505#-002087	Target	14.0671	0	13.0914	0	13.0837	0	14.0528	0	15.2158	0	15.1635	0	14.2728	0	14.7425	0	14.0959	0	14.1332	0	14.0522	0	14.364	0	15.0721	0
hsa-miR-505-4395200	Target	14.0675	0			14.1248	0	14.0415	0	15.2335	0	14.1716	0	15.2744	0							14.1498	0	15.3537	0
hsa-miR-506-4373231	Target
hsa-miR-507-4373232	Target
hsa-miR-508-3p-4373233	Target					16.1111	0					17.143	0			15.7691	0
hsa-miR-508-5p-4395203	Target
hsa-miR-509-3-5p-4395266	Target
hsa-miR-509-5p-4395346	Target	15.0331	0			14.0859	0			15.2748	0	15.1724	0
hsa-miR-510-4395352	Target
hsa-miR-511-4373236	Target	15.0565	0	17.0688	0	13.0729	0	15.0256	0	16.2103	0	14.1128	0	14.2138	0	13.7137	0	14.0768	0	15.1195	0	15.0453	0	14.3186	0	15.0553	0
hsa-miR-512-3p-4381034	Target	13.0755	0	14.0767	0	14.1333	0	14.0506	0	16.2365	0	17.1485	0	14.2944	0	16.7854	0	14.1037	0	14.144	0	15.0936	0	14.4083	0	17.0754	0
hsa-miR-512-5p-4373238	Target
hsa-miR-513-5p-4395201	Target
hsa-miR-513B-002757	Target
hsa-miR-513C-002756	Target
hsa-miR-515-3p-4395480	Target	17.0435	0									18.1118	0	17.2311	0
hsa-miR-515-5p-4373242	Target
hsa-miR-516-3p-001149	Target	17.037	0	17.0939	0							17.1304	0			15.7111	0	17.0614	0	18.1307	0	18.0174	0	18.3601	0	17.0423	0
hsa-miR-516a-5p-4395527	Target
hsa-miR-516b-4395172	Target
hsa-miR-517#-001113	Target
hsa-miR-517a-4395513	Target	14.0493	0			15.0766	0	15.0514	0	17.2209	0	14.147	0	15.2509	0			16.1236	0	15.1237	0	16.0875	0	14.3695	0	15.1464	0
hsa-miR-517b-4373244	Target					16.1233	0			14.1822	0									14.1868	0
hsa-miR-517c-4373264	Target	15.0747	0			15.117	0	15.0756	0			15.1296	0	15.2486	0	15.7732	0	16.1217	0	16.1423	0	17.1022	0	14.3602	0	17.0573	0
hsa-miR-518a-3p-4395508	Target					17.099	0	17.0496	0			17.1381	0
hsa-miR-518a-5p-4395507	Target
hsa-miR-518b-4373246	Target	16.1132	0			15.1642	0	14.0546	0	15.1715	0	15.1618	0	17.2359	0	15.8231	0			14.1051	0	14.0715	0	16.3552	0	17.0808	0
hsa-miR-518c#-001158	Target
hsa-miR-518c-4395512	Target													17.2732	0
hsa-miR-518d-3p-4373248	Target
hsa-miR-518d-5p-4395500	Target									17.2286	0
hsa-miR-518e#-002371	Target
hsa-miR-518e-4395506	Target	17.0846	0					15.024	0	17.3518	0	17.1378	0	16.2373	0			16.1216	0					16.3529	0
hsa-miR-518f#-002387	Target
hsa-miR-518f-4395499	Target	17.083	0			17.1212	0			18.2154	0			17.2262	0	15.714	0			17.1343	0			16.3186	0
hsa-miR-519a-4395526	Target	14.0879	0	13.0245	0	12.1084	0	14.0357	0	14.1916	0	14.1612	0	14.2765	0	15.7812	0	13.1049	0	14.1607	0	12.0659	0	14.3792	0	15.0816	0
hsa-miR-519b-3p-002384	Target	17.0746	0					17.0535	0											18.1106	0			18.3623	0
hsa-miR-519c-3p-4373251	Target					16.069	0							17.3031	0									17.3749	0
hsa-miR-519d-4395514	Target	15.0283	0	16.0773	0	15.0886	0	17.0632	0			17.1356	0	15.2236	0					15.0868	0	17.0329	0	16.3436	0	18.0287	0
hsa-miR-519e#-001166	Target
hsa-miR-519e-4395481	Target	14.044	0			13.1677	0	14.9827	0	14.2696	0	15.1289	0	15.2489	0	13.7691	0			14.1184	0	13.0824	0	15.3147	0
hsa-miR-520a-3p-4373268	Target
hsa-miR-520a-5p-4378085	Target
hsa-miR-520b-4373252	Target													17.2482	0
hsa-miR-520c-3p-002400	Target	17.063	0					17.0389	0			17.1803	0	17.2311	0	17.7703	0	16.0727	0	16.1468	0	17.0562	0
hsa-miR-520D-3P-002743	Target	17.0423	0	16.0083	0	16.0723	0	18.0007	0	17.1774	0			18.1439	0	17.7248	0	15.0562	0			16.0393	0	16.3324	0	16.019	0
hsa-miR-520d-5p-4395504	Target
hsa-miR-520e-4373255	Target											11.1222	0	9.2556	0	9.7508	0							11.4315	0	10.1556	0
hsa-miR-520f-4373256	Target			17.0418	0			18.0477	0			18.1159	0
hsa-miR-520g-4373257	Target	15.1018	0			16.0876	0	15.0034	0	17.2571	0	17.1507	0	17.2913	0			16.1089	0	16.1247	0	14.0708	0	16.394	0
hsa-miR-520h-001170	Target	17.0809	0			16.0971	0					17.1644	0	17.2309	0							17.0562	0	16.3667	0
hsa-miR-521-4373259	Target							15.08	0	16.2333	0
hsa-miR-522-4395524	Target	15.0978	0			13.1204	0	14.0539	0	12.2351	0	15.1758	0	15.282	0					17.1193	0	17.1182	0	15.3763	0	15.0456	0
hsa-miR-523-4395497	Target	18.0484	0	17.0559	0	16.0611	0											16.0857	0	17.0877	0			17.3314	0
hsa-miR-524-001173	Target							17.0818	0
hsa-miR-524-5p-4395174	Target
hsa-miR-525-3p-4395496	Target	16.071	0							16.1687	0	16.1217	0	16.2425	0					15.189	0	17.087	0	17.398	0
hsa-miR-525-5p-4378088	Target							16.9912	0
hsa-miR-526b-4395493	Target																			17.1627	0
hsa-miR-532-3p-4395466	Target	11.0738	0	10.0788	0	10.1017	0	11.057	0	11.2273	0	11.1629	0	10.2594	0	10.7615	0	10.1057	0	11.1184	0	10.068	0	11.385	0	11.0776	0
hsa-miR-532-5p-4380928	Target	10.083	0	9.0954	0	9.1097	0	10.0497	0	10.2204	0	10.1591	0	9.2662	0	9.7497	0	9.1075	0	10.1442	0	9.0633	0	9.3648	0	9.0799	0
hsa-miR-539-4378103	Target	14.0451	0	14.0701	0	16.1142	0	13.013	0	14.2218	0	15.1437	0	13.2272	0	14.7438	0	13.0846	0	14.1085	0	13.0383	0	12.3265	0	10.0211	0
hsa-miR-541#-002200	Target
hsa-miR-541-4395312	Target
hsa-miR-542-3p-4378101	Target	18.0687	0	17.0742	0			17.0231	0			17.1179	0	17.2664	0	17.7364	0	17.0885	0	18.1178	0			17.3516	0	17.0593	0
hsa-miR-542-5p-4395351	Target	17.0772	0	16.1399	0			17.0689	0	16.2482	0	17.1496	0	16.2594	0			16.1116	0			17.0981	0	14.3548	0	18.0659	0
hsa-miR-543-002376	Target	16.0716	0	15.0688	0			17.0626	0	17.2323	0	17.0646	0			16.758	0	15.104	0	17.1355	0	16.0784	0	17.3124	0	14.0732	0
hsa-miR-544-4395376	Target
hsa-miR-545#-002266	Target	18.0357	0	17.0962	0			18.0122	0					18.2675	0					18.0745	0	17.0661	0
hsa-miR-545-4395378	Target	17.0691	0	16.0787	0	16.1115	0	16.0328	0	16.2063	0	18.1479	0	18.2634	0	15.7165	0	17.0923	0	15.1275	0	16.0533	0	16.3721	0	17.0442	0
hsa-miR-548a-3p-4380948	Target
hsa-miR-548a-5p-4395523	Target
hsa-miR-548b-3p-4380951	Target
hsa-miR-548b-5p-4395519	Target													18.2594	0									18.3499	0
hsa-miR-548c-3p-4380993	Target
hsa-miR-548c-5p-4395540	Target																			18.1369	0
hsa-miR-548d-3p-4381008	Target
hsa-miR-548d-5p-4395348	Target															16.7405	0							17.3513	0	18.0029	0
hsa-miR-548E-002881	Target
hsa-miR-548G-002879	Target
hsa-miR-548H-002816	Target
hsa-miR-548I-002909	Target
hsa-miR-548J-002783	Target															17.6977	0
hsa-miR-548K-002819	Target
hsa-miR-548L-002904	Target											17.12	0
hsa-miR-548M-002775	Target
hsa-miR-548N-002888	Target
hsa-miR-548P-002798	Target																			13.1268	0	13.0669	0			16.0816	0
hsa-miR-549-001511	Target	16.9876	0
hsa-miR-550-001544	Target	14.0866	0	13.0884	0	12.1077	0	13.0376	0	14.2378	0	17.1992	0	17.2856	0	16.7487	0	12.1045	0	13.1355	0	13.0639	0	17.4121	0	17.0515	0
hsa-miR-550-002410	Target	15.0873	0	15.0741	0	15.0914	0	15.0461	0	16.2164	0	17.1538	0	17.256	0	16.752	0	16.0839	0	16.1235	0	15.0619	0	16.4028	0	17.1093	0
hsa-miR-551a-001519	Target
hsa-miR-551b#-002346	Target																			17.1212	0
hsa-miR-551b-4380945	Target													17.2227	0					17.1228	0			17.3406	0	17.0605	0
hsa-miR-552-001520	Target
hsa-miR-553-001521	Target
hsa-miR-554-001522	Target
hsa-miR-555-001523	Target
hsa-miR-556-3p-4395456	Target
hsa-miR-556-5p-4395455	Target
hsa-miR-557-001525	Target
hsa-miR-558-001526	Target
hsa-miR-559-001527	Target
hsa-miR-561-4380938	Target
hsa-miR-562-001529	Target
hsa-miR-563-001530	Target
hsa-miR-564-001531	Target	15.074	0	13.1252	0			15.012	0	16.1922	0	15.1775	0			14.774	0	13.0341	0							15.0931	0
hsa-miR-566-001533	Target
hsa-miR-567-001534	Target
hsa-miR-569-001536	Target									17.337	0
hsa-miR-570-4395458	Target									18.2394	0					16.7483	0									18.0596	0
hsa-miR-571-001613	Target	14.0947	0	12.0994	0	12.1312	0	12.9359	0	15.2013	0	13.1107	0	14.3058	0	12.7398	0	12.1394	0	12.1398	0
hsa-miR-572-001614	Target	17.0518	0	14.0933	0	15.1264	0	15.1083	0	17.2239	0	16.1789	0	17.0637	0	16.7306	0	15.1014	0	16.1448	0			15.369	0	17.2272	0
hsa-miR-573-001615	Target	17.0816	0	15.1015	0									16.2681	0	15.7446	0	16.1271	0	17.1562	0			16.3204	0	17.0149	0
hsa-miR-574-3p-4395460	Target	5.0627	0	5.1007	0	5.0949	0	5.0471	0	5.2436	0	6.1555	0	5.2597	0	5.7613	0	5.0875	0	6.1448	0	5.0497	0	5.353	0	6.0841	0
hsa-miR-575-001617	Target
hsa-miR-576-3p-4395462	Target	17.0555	0					18.0498	0	17.2209	0							16.1117	0	17.1469	0	17.0688	0	17.3306	0	17.0683	0
hsa-miR-576-5p-4395461	Target															16.737	0			17.1852	0
hsa-miR-577-002675	Target									17.1956	0					17.7209	0	16.9149	0	17.1031	0			18.3473	0
hsa-miR-578-001619	Target
hsa-miR-579-4395509	Target	17.0707	0			16.1207	0			17.2034	0	17.152	0	17.2599	0			16.105	0	17.1266	0	16.9748	0
hsa-miR-580-001621	Target	17.049	0															15.0721	0
hsa-miR-581-001622	Target																									17.0312	0
hsa-miR-582-3p-4395510	Target	18.0773	0			16.0659	0	17.0182	0	18.1978	0
hsa-miR-582-5p-4395175	Target							17.1028	0	17.2718	0							15.1199	0			17.0993	0
hsa-miR-583-001623	Target
hsa-miR-584-001624	Target	14.116	0	13.0856	0							14.1792	0	14.3003	0	14.7377	0	13.0837	0	13.1428	0	14.0962	0	13.3902	0
hsa-miR-585-001625	Target
hsa-miR-586-001539	Target
hsa-miR-587-001540	Target
hsa-miR-588-001542	Target
hsa-miR-589-001543	Target	15.0764	0	14.1174	0	14.1218	0	15.0577	0	16.1952	0	16.1555	0	14.2472	0	15.7709	0	15.0681	0	15.1385	0	16.0119	0	15.3684	0	16.0393	0
hsa-miR-589-4395520	Target	17.0851	0											17.2345	0	16.698	0
hsa-miR-590-3P-002677	Target	11.0744	0	11.0722	0	11.0909	0	11.0187	0	11.2098	0	13.1666	0	12.2734	0	13.7635	0	11.0988	0	11.1297	0	11.0514	0	13.3967	0	13.0875	0
hsa-miR-590-5p-4395176	Target	10.0534	0	9.0693	0	10.0753	0	10.0244	0	9.1925	0	9.1136	0	9.2028	0	9.7047	0	10.0935	0	10.126	0	10.0504	0	9.3427	0	10.0386	0
hsa-miR-591-001545	Target
hsa-miR-592-001546	Target			16.0437	0							16.1461	0											18.3688	0	12.06	0
hsa-miR-593-001547	Target
hsa-miR-593-002411	Target
hsa-miR-595-001987	Target
hsa-miR-596-001550	Target	8.0288	0					8.1612	0									7.1209	0
hsa-miR-597-4380960	Target	17.0613	0			16.0728	0					17.136	0	18.2384	0	16.7268	0	15.1001	0					17.337	0
hsa-miR-598-4395179	Target	12.0806	0	12.0699	0	12.0979	0	12.0253	0	13.2328	0	12.1297	0	12.2552	0	12.7165	0	12.1129	0	13.1319	0	12.0722	0	12.3374	0	13.0525	0
hsa-miR-599-001554	Target
hsa-miR-600-001556	Target
hsa-miR-601-001558	Target					17.11	0					18.1487	0					17.0798	0
hsa-miR-603-001566	Target
hsa-miR-604-001567	Target					16.1042	0			17.2738	0			16.2732	0			13.0228	0							17.0477	0
hsa-miR-605-001568	Target			14.0634	0	14.1505	0	15.0374	0			15.1687	0					14.103	0	14.1202	0					16.0355	0
hsa-miR-606-001569	Target
hsa-miR-607-001570	Target
hsa-miR-608-001571	Target
hsa-miR-609-001573	Target
hsa-miR-613-001586	Target
hsa-miR-614-001587	Target
hsa-miR-615-3p-4386777	Target
hsa-miR-615-5p-4395464	Target
hsa-miR-616-001589	Target	17.0562	0			17.0329	0	15.0361	0	17.2277	0	16.1639	0	17.263	0	16.761	0	16.0668	0	17.1195	0			17.3458	0	17.1625	0
hsa-miR-616-4395525	Target	17.0924	0					17.1253	0			17.2477	0									17.0294	0			17.1055	0
hsa-miR-617-001591	Target
hsa-miR-618-4380996	Target	18.0506	0	16.0672	0	16.0891	0	17.043	0	17.192	0	17.1712	0			17.7508	0	15.0833	0	17.1421	0	16.0476	0	17.3868	0
hsa-miR-620-002672	Target
hsa-miR-621-001598	Target
hsa-miR-622-001553	Target	17.0261	0	14.1102	0	15.1439	0	17.0557	0					17.2555	0					16.1267	0			16.3328	0
hsa-miR-623-001555	Target																					17.0681	0
hsa-miR-624-001557	Target
hsa-miR-624-4395541	Target
hsa-miR-625#-002432	Target	12.0682	0	11.0632	0	10.0657	0	11.0069	0	11.1957	0	11.1194	0	11.2213	0	11.7445	0	11.0843	0	11.1	0	12.0709	0	11.3389	0	11.0363	0
hsa-miR-625-4395542	Target	15.0764	0	15.026	0	14.1158	0	15.048	0	16.2247	0	15.1501	0	15.2523	0	15.7488	0	14.0885	0	15.1368	0	15.0733	0	15.3775	0	16.0723	0
hsa-miR-626-001559	Target
hsa-miR-627-4380967	Target					16.0653	0	18.0283	0	17.2212	0	18.0807	0	18.2146	0	16.7464	0	16.095	0					17.3352	0
hsa-miR-628-3p-002434	Target	14.0774	0	13.0536	0	13.1	0	14.0413	0	14.205	0	14.1282	0	14.2507	0	14.7519	0	14.1288	0	14.1309	0	14.0725	0	14.3685	0	15.0653	0
hsa-miR-628-5p-4395544	Target	10.0106	0	11.0687	0	10.043	0	9.9729	0	10.164	0	10.0974	0	10.1968	0	10.6915	0	11.087	0	11.0992	0	11.0217	0	10.3249	0	11.0189	0
hsa-miR-629-001562	Target	14.0524	0	14.0643	0	14.0817	0	16.0249	0	14.232	0	15.1491	0	14.2411	0	13.7446	0	15.114	0	14.1301	0	16.1108	0	14.354	0	14.1098	0
hsa-miR-629-4395547	Target	17.0794	0	17.0882	0	16.0846	0	17.0464	0	17.2278	0			18.276	0	17.732	0	15.1032	0	17.1229	0	17.1458	0
hsa-miR-630-001563	Target					16.0971	0											16.0332	0					18.3909	0
hsa-miR-631-001564	Target
hsa-miR-633-001574	Target
hsa-miR-634-001576	Target
hsa-miR-635-001578	Target																									18.0219	0
hsa-miR-636-4395199	Target	15.122	0	15.0555	0	14.1034	0	16.0517	0	17.2357	0	15.1707	0	17.2794	0	15.7665	0	14.0687	0	15.1574	0	15.0542	0	16.3749	0	15.063	0
hsa-miR-637-001581	Target
hsa-miR-638-001582	Target	15.0758	0			16.094	0	15.032	0	16.2164	0	15.1821	0	10.2443	0	16.7837	0	15.0927	0	15.1638	0	17.0529	0	17.3532	0	13.103	0
hsa-miR-639-001583	Target													16.2423	0			14.1034	0					16.3802	0
hsa-miR-640-001584	Target
hsa-miR-641-001585	Target																									18.0534	0
hsa-miR-642-4380995	Target	12.0723	0	12.0725	0	11.0977	0	12.03	0	12.2343	0	11.1157	0	11.266	0	11.7632	0	11.0871	0	13.1216	0	12.0536	0	11.3563	0	12.0595	0
hsa-miR-643-001594	Target	14.1084	0	13.0961	0	13.0411	0			15.2582	0	15.1561	0			14.7916	0	14.1334	0	14.9978	0			15.4433	0
hsa-miR-644-001596	Target
hsa-miR-645-001597	Target
hsa-miR-646-001599	Target
hsa-miR-647-001600	Target
hsa-miR-648-001601	Target
hsa-miR-649-001602	Target
hsa-miR-650-001603	Target	12.0578	0	10.9713	0	10.9663	0	12.0757	0	12.2214	0	13.1594	0	12.5836	0			11.0632	0	12.182	0			12.3816	0	14.0701	0
hsa-miR-651-4381007	Target					16.1001	0							17.2608	0			16.1053	0	17.1318	0			17.3564	0	18.0941	0
hsa-miR-652-4395463	Target	11.0899	0	10.0692	0	10.1141	0	12.0568	0	11.2409	0	11.1666	0	10.2517	0	11.7302	0	10.1007	0	12.1145	0	11.0935	0	10.3696	0	11.0937	0
hsa-miR-653-4395403	Target							17.0338	0	17.2004	0	18.1324	0
hsa-miR-654-3p-4395350	Target															17.7225	0			17.1282	0			17.3573	0
hsa-miR-654-5p-4381014	Target
hsa-miR-655-4381015	Target	15.0617	0	14.0548	0	15.1083	0	14.0394	0	15.2114	0	16.0932	0	16.2879	0	14.7639	0	15.051	0	16.1306	0	14.0902	0	15.3734	0	16.1413	0
hsa-miR-656-001510	Target	17.0753	0			16.1057	0	15.027	0	16.2177	0	15.1578	0	15.2808	0	15.7854	0	14.1217	0	16.1581	0	14.0663	0	15.4195	0	15.9601	0
hsa-miR-657-001512	Target
hsa-miR-658-001513	Target
hsa-miR-659-001514	Target
hsa-miR-660-4380925	Target	10.0695	0	10.0842	0	10.1032	0	10.0245	0	9.1871	0	10.144	0	9.2365	0	9.749	0	10.0968	0	11.1373	0	10.0621	0	10.3692	0	11.0878	0
hsa-miR-661-001606	Target	12.1293	0	10.0178	0	10.1141	0	11.0461	0	12.2651	0	11.1025	0	12.2468	0	10.8064	0	9.1906	0	11.1818	0	12.0979	0
hsa-miR-662-001607	Target
hsa-miR-663B-002857	Target	11.1421	0					11.1809	0	12.2287	0									9.1827	0
hsa-miR-664-002897	Target	7.0511	0	7.068	0	7.1131	0	8.0343	0	8.2252	0	8.1701	0	7.262	0	7.7693	0	7.1199	0	8.122	0	8.0765	0	7.3719	0	8.0735	0
hsa-miR-665-002681	Target
hsa-miR-668-001992	Target																									9.0463	0
hsa-miR-671-3p-4395433	Target	13.056	0	14.0736	0	13.1033	0	14.0358	0	15.2211	0	14.1448	0	13.2527	0	13.7391	0	12.0905	0	14.1365	0	13.0628	0	14.386	0	14.0712	0
hsa-miR-672-4395438	Target																									13.079	0
hsa-miR-674-4395193	Target																									13.123	0
hsa-miR-675-002005	Target	13.0178	0	12.0974	0	12.0771	0	13.012	0	13.2915	0	13.1374	0	13.2315	0	12.7485	0	12.101	0			13.0492	0	13.3917	0
hsa-miR-7-2#-002314	Target	16.0872	0	15.0827	0	16.0734	0	17.0385	0	15.2269	0	18.1672	0	17.167	0	15.7804	0	14.0912	0	15.1305	0	17.0651	0	15.3533	0	17.0723	0
hsa-miR-708#-002342	Target
hsa-miR-708-4395452	Target	13.0413	0	11.0589	0	12.0864	0	12.0019	0	12.1828	0	13.1297	0	12.2394	0	12.7436	0	12.0857	0	13.0998	0	13.0559	0	12.3331	0	10.0175	0
hsa-miR-720-002895	Target	2.0372	0	1.0507	0	1.1087	0	2.0391	0	3.2148	0	2.1341	0	2.2528	0	2.7506	0	1.1053	0	2.132	0	2.0645	0	2.3317	0	2.0459	0
hsa-miR-744#-002325	Target	16.09	0	14.0779	0	16.1353	0	17.0632	0	15.2039	0	15.1264	0	17.323	0	16.7941	0	13.0722	0	14.1276	0	15.063	0	17.3851	0	14.0701	0
hsa-miR-744-4395435	Target	12.078	0	12.0769	0	10.0822	0	11.0131	0	12.2403	0	11.1453	0	11.2581	0	11.7396	0	11.0866	0	11.1151	0	11.044	0	11.3416	0	11.078	0
hsa-miR-758-4395180	Target							15.0378	0			17.177	0			16.7756	0	14.1178	0	17.1449	0	16.0772	0	17.3372	0	17.0743	0
hsa-miR-765-002643	Target									17.2451	0
hsa-miR-766-001986	Target	11.0642	0	9.0825	0	10.1042	0	10.0429	0	11.21	0	11.1313	0	10.2609	0	10.752	0	10.1171	0	10.1926	0	11.1183	0	11.3743	0	12.0532	0
hsa-miR-767-3p-001995	Target													16.2117	0	15.7813	0									17.0663	0
hsa-miR-767-5p-001993	Target
hsa-miR-769-3p-002003	Target													17.2501	0			16.1508	0			16.0503	0
hsa-miR-769-5p-001998	Target	13.0619	0	12.0793	0	12.0876	0	12.0157	0	13.2227	0	13.1338	0	12.2673	0	12.7469	0	11.0874	0	13.1443	0	12.0742	0	12.3486	0	13.0443	0
hsa-miR-770-5p-002002	Target	16.0339	0	14.0654	0	14.126	0	16.0796	0	15.21	0	14.1481	0	15.3042	0			14.0969	0	14.1357	0	15.1772	0	16.4305	0
hsa-miR-802-002004	Target
hsa-miR-871-4395465	Target
hsa-miR-872-4395375	Target					16.0236	0																	17.3077	0	14.0413	0
hsa-miR-873-4395467	Target
hsa-miR-874-4395379	Target	12.0025	0					11.9613	0	12.1933	0			12.242	0					11.1134	0	12.0408	0	12.4079	0	13.1802	0
hsa-miR-875-3p-4395315	Target
hsa-miR-875-5p-002203	Target	17.0722	0	15.1306	0	16.0578	0	17.0887	0			17.1364	0	17.2397	0	16.7203	0			17.1649	0			18.3535	0	18.0211	0
hsa-miR-876-3p-4395336	Target
hsa-miR-876-5p-4395316	Target
hsa-miR-885-3p-4395483	Target
hsa-miR-885-5p-4395407	Target	15.0675	0	14.0364	0	13.0821	0	15.0537	0	15.2151	0	15.1147	0	13.2477	0	13.7494	0	13.0715	0	15.1293	0	14.0621	0	15.3751	0	15.0698	0
hsa-miR-886-3p-4395305	Target	10.0743	0	11.0876	0	9.1001	0	10.0265	0	10.2262	0	11.1714	0	10.2535	0	10.752	0	10.094	0	10.1439	0	10.0434	0	10.3574	0	10.0862	0
hsa-miR-886-5p-4395304	Target	10.0676	0	11.0837	0	8.0982	0	10.0479	0	10.2327	0	10.1374	0	10.2565	0	10.7601	0	11.0788	0	10.1322	0	10.0608	0	10.3547	0	11.1002	0
hsa-miR-887-4395485	Target
hsa-miR-888#-002213	Target
hsa-miR-888-4395323	Target							17.0214	0											17.1247	0			15.3769	0
hsa-miR-889-4395313	Target	17.0646	0							17.1978	0							16.0873	0	16.1152	0	17.0817	0	17.3892	0
hsa-miR-890-4395320	Target
hsa-miR-891a-4395302	Target							17.034	0	17.2204	0									17.1473	0	17.0587	0	16.3996	0	18.0444	0
hsa-miR-891b-4395321	Target
hsa-miR-892a-4395306	Target
hsa-miR-892b-002214	Target
hsa-miR-9#-002231	Target	15.0563	0	14.0554	0	14.0925	0	15.0377	0	15.2122	0	13.1368	0	13.2607	0	13.7269	0	15.0759	0	14.1166	0	14.0455	0	13.3507	0	7.0677	0
hsa-miR-9-4373285	Target	12.0325	0	12.0747	0	11.101	0	12.0529	0	13.2377	0	11.1312	0	8.2606	0	11.7419	0	11.0713	0	11.1215	0	11.064	0	10.3899	0	5.0506	0
hsa-miR-920-002150	Target
hsa-miR-921-002151	Target																	14.1341	0
hsa-miR-922-002152	Target																					17.1111	0
hsa-miR-924-002154	Target
hsa-miR-92a-1#-002137	Target					13.1319	0	17.0591	0	16.2773	0	18.1546	0
hsa-miR-92a-2#-002138	Target
hsa-miR-92a-4395169	Target	10.056	0	8.0606	0	9.1075	0	10.0358	0	10.2289	0	10.1334	0	9.2637	0	9.7517	0	9.0825	0	10.121	0	9.0424	0	9.3687	0	10.0505	0
hsa-miR-92b#-002343	Target
hsa-miR-93#-002139	Target	10.0529	0	9.0582	0	9.0827	0	10.0418	0	10.2211	0	10.1447	0	9.2477	0	9.7119	0	9.0606	0	10.1166	0	10.0607	0	10.3519	0	10.0583	0
hsa-miR-93-4373302	Target	9.066	0	8.0613	0	8.0803	0	9.0348	0	9.1991	0	9.1119	0	8.2512	0	9.7526	0	9.0758	0	10.1249	0	9.0541	0	9.3427	0	10.0825	0
hsa-miR-933-002176	Target
hsa-miR-934-002177	Target
hsa-miR-935-002178	Target	13.151	0											14.3548	0							13.0672	0	13.3302	0	11.1059	0
hsa-miR-936-002179	Target
hsa-miR-937-002180	Target
hsa-miR-938-002181	Target	15.0577	0	16.0663	0	16.1086	0	16.0468	0	16.2112	0	16.1487	0	17.2663	0	16.7527	0	16.1098	0	17.1381	0	17.0752	0	16.3729	0	17.0783	0
hsa-miR-939-002182	Target	10.0684	0			8.142	0	9.0128	0	10.2503	0			10.216	0			9.0761	0	9.1218	0	10.0927	0	11.3765	0
hsa-miR-941-002183	Target	14.0867	0	13.0767	0	14.103	0	14.0937	0	16.2424	0	17.1559	0	15.2686	0	14.7963	0			13.1142	0	14.1022	0	16.3906	0	15.0857	0
hsa-miR-942-002187	Target	15.0605	0	13.0577	0	14.0955	0	16.0566	0	16.2289	0	16.166	0	16.2162	0	16.7442	0	16.1101	0	17.1117	0	17.0719	0	17.4002	0
hsa-miR-943-002188	Target							17.0511	0
hsa-miR-944-002189	Target							18.0113	0	18.1949	0			18.2731	0					18.1208	0
hsa-miR-95-4373011	Target	10.0419	0	10.0616	0	10.0924	0	10.0153	0	10.1873	0	10.1226	0	10.2755	0	10.7376	0	10.0596	0	11.1283	0	10.0239	0	10.3407	0	11.0633	0
hsa-miR-96#-002140	Target
hsa-miR-96-4373372	Target											18.1417	0
hsa-miR-98-4373009	Target	15.0798	0	13.0993	0	14.1104	0	14.0521	0	14.2847	0	15.1866	0	14.2866	0	13.7658	0	12.1071	0	15.1478	0	14.0839	0	14.3895	0	13.067	0
hsa-miR-99a#-002141	Target	14.0762	0	13.0897	0	13.1056	0	14.0646	0	14.2343	0	13.1486	0	12.2418	0	13.7547	0	12.0972	0	13.1284	0	13.0861	0	12.3734	0	13.0904	0
hsa-miR-99a-4373008	Target	7.0918	0	6.0326	0	6.0986	0	7.0303	0	7.2	0	7.1378	0	6.2439	0	6.7653	0	6.0968	0	7.1507	0	6.0611	0	7.3667	0	8.0845	0
hsa-miR-99b#-002196	Target	12.06	0	12.0921	0	12.1048	0	12.0583	0	12.2191	0	12.1485	0	12.2341	0	13.7628	0	12.1026	0	12.131	0	13.069	0	13.3692	0	12.0582	0
hsa-miR-99b-4373007	Target	8.0662	0	7.0741	0	8.1201	0	8.0789	0	8.2126	0	8.1726	0	7.2877	0	7.7565	0	7.0754	0	9.1475	0	8.0813	0	8.325	0	8.0618	0
MammU6-4395470	Selected Control	-0.006	0.0716	0.0429	0.0286	0.045	0.0629	-0.0247	0.0397	-0.0019	0.1433	0.1397	0.0155	0.1368	0.153	-0.4276	0.1289	0.0438	0.0299	-0.1083	0.2609	-0.0185	0.0725	0.3014	0.0926	-0.0004	0.0841
mmu-let-7d#-001178	Target																			17.17	0	15.0903	0	17.3649	0
rno-miR-29c#-001818	Target	12.0721	0	11.0718	0	11.1116	0	12.0499	0	12.2332	0	11.1551	0	11.2558	0	11.7059	0	11.1053	0	12.1303	0	11.0476	0	11.3651	0	12.0521	0
rno-miR-7#-001338	Target	11.0865	0	11.0836	0	11.1049	0	11.0453	0	11.2412	0	11.1654	0	11.2549	0	11.7768	0	11.101	0	11.1474	0	12.0579	0	11.3692	0	10.0636	0
RNU44-001094	Target	7.0724	0	6.0378	0	6.0788	0	7.0381	0	7.2077	0	6.1512	0	6.2233	0	6.7342	0	6.0951	0	7.1499	0	7.083	0	6.3616	0	7.0388	0
RNU44-4373384	Target	7.0237	0	7.0652	0	7.0956	0	6.9756	0	8.206	0	7.1064	0	7.2389	0	7.7676	0	6.0346	0	8.1137	0	7.0179	0	7.3562	0	8.0636	0
RNU48-001006	Target	5.0709	0	4.076	0	5.1212	0	5.0745	0	5.232	0	5.1594	0	5.2651	0	4.7503	0	4.0983	0	5.1661	0	5.0816	0	5.37	0	5.0783	0
RNU48-4373383	Target	5.0813	0	4.0643	0	5.1164	0	5.0621	0	5.2112	0	5.1494	0	5.2617	0	4.7564	0	4.0946	0	5.1313	0	5.0851	0	5.3792	0	5.0636	0
U6 snRNA-001973	Selected Control	0.006	0.0279	-0.0429	0.0699	-0.045	0.1099	0.0247	0.0863	0.0019	0.1476	-0.1397	0.1872	-0.1368	0.2239	0.4276	0.1838	-0.0438	0.1146	0.1083	0.0317	0.0185	0.0357	-0.3014	0.4576	0.0004	0.0954
